# Supplementary material for: S-4-Chloro­phenyl 9,10-dihydro­acridine-9-carbothio­ate
Source: Acta Crystallogr Sect E Struct Rep Online. 2009 Feb 4;65(Pt 3):o446. doi: 10.1107/S1600536809003468 (PMC2968442; doi:10.1107/S1600536809003468)
Supplement: Supplementary file 1 [file e-65-0o446-sup1.cif]

##############################################################################
###                                                                        ###
###        Electronic paper (Acta Crystallographica Section E)             ###
###                                                                        ###
##############################################################################
#                                                                            #
# This CIF contains the data in a paper accepted for publication in Acta     #
# Crystallographica Section E. It conforms to the requirements of Notes      #
# for Authors for Section E, and has been peer reviewed under the auspices   #
# of the IUCr Commission on Journals.                                        #
#                                                                            #
# Full details of the Crystallographic Information File format               #
# are given in the paper "The Crystallographic Information File (CIF):       #
# a New Standard Archive File for Crystallography" by S. R. Hall, F. H.      #
# Allen and I. D. Brown [Acta Cryst. (1991), A47, 655-685].                  #
#                                                                            #
# The current version of the core CIF dictionary is obtainable from          #
# ftp://ftp.iucr.org/pub/cif_core.dic. The current version number is 2.4.    #
#                                                                            #
# Software is freely available for graphical display of the structure(s) in  #
# this CIF.  For information consult the CIF home page http://www.iucr.org/  #
# cif/home.html                                                              #
#                                                                            #
# This file may be used for bona fide research purposes within the           #
# scientific community so long as proper attribution is given to the journal # 
# article from which it was obtained.                                        #
#                                                                            #
##############################################################################
                                             
data_I
_audit_creation_method     SHELXL-97
_chemical_name_systematic
;
<i>S</i>-4-Chlorophenyl 9,10-dihydroacridine-9-carbothioate
;
_chemical_name_common     ?
_chemical_formula_moiety     'C20 H14 Cl N O S'
_chemical_formula_sum     'C20 H14 Cl N O S'
_chemical_formula_iupac     'C20 H14 Cl N O S'
_chemical_formula_weight     351.83
_chemical_melting_point     ?
_symmetry_cell_setting     monoclinic
_symmetry_space_group_name_H-M     'P 21/n'
_symmetry_space_group_name_Hall     '-P 2yn'
loop_
    _symmetry_equiv_pos_as_xyz
    'x, y, z'
    '-x+1/2, y+1/2, -z+1/2'
    '-x, -y, -z'
    'x-1/2, -y-1/2, z-1/2'
_cell_length_a     6.3171(13)
_cell_length_b     14.535(3)
_cell_length_c     18.169(4)
_cell_angle_alpha     90.00
_cell_angle_beta     96.85(3)
_cell_angle_gamma     90.00
_cell_volume     1656.4(6)
_cell_formula_units_Z     4
_cell_measurement_reflns_used     12319
_cell_measurement_theta_min     3.02
_cell_measurement_theta_max     27.48
_cell_measurement_temperature     293(2)
_exptl_crystal_description     block
_exptl_crystal_colour     colorless
_exptl_crystal_size_max     0.15
_exptl_crystal_size_mid     0.09
_exptl_crystal_size_min     0.07
_exptl_crystal_density_diffrn     1.411
_exptl_crystal_density_meas     ?
_exptl_crystal_density_method     'not measured'
_exptl_crystal_F_000     728
_exptl_absorpt_coefficient_mu     0.362
_exptl_absorpt_correction_type     'multi-scan'
_exptl_absorpt_process_details     '(SADABS; Sheldrick, 1996)'
_exptl_absorpt_correction_T_min     0.963
_exptl_absorpt_correction_T_max     0.971
_exptl_special_details
;
;
_diffrn_ambient_temperature     293(2)
_diffrn_radiation_type     MoK\a
_diffrn_radiation_wavelength     0.71073
_diffrn_radiation_source     'fine-focus sealed tube'
_diffrn_radiation_monochromator     graphite
_diffrn_measurement_device_type     'Bruker SMART APEX CCD'
_diffrn_measurement_method     \w
_diffrn_detector_area_resol_mean     ?
_diffrn_reflns_number     16788
_diffrn_reflns_av_R_equivalents     0.0689
_diffrn_reflns_av_sigmaI/netI     0.0593
_diffrn_reflns_theta_min     3.02
_diffrn_reflns_theta_max     27.48
_diffrn_reflns_theta_full     27.48
_diffrn_measured_fraction_theta_max     0.999
_diffrn_measured_fraction_theta_full     0.999
_diffrn_reflns_limit_h_min     -8
_diffrn_reflns_limit_h_max     8
_diffrn_reflns_limit_k_min     -18
_diffrn_reflns_limit_k_max     18
_diffrn_reflns_limit_l_min     -23
_diffrn_reflns_limit_l_max     23
_diffrn_standards_number     ?
_diffrn_standards_interval_count     ?
_diffrn_standards_interval_time     ?
_diffrn_standards_decay_%     ?
_refine_special_details
;
Refinement of <i>F</i>^2^ against ALL reflections. The weighted <i>R</i>-factor
<i>wR</i> and goodness of fit <i>S</i> are based on <i>F</i>^2^, conventional
<i>R</i>-factors <i>R</i> are based on <i>F</i>, with <i>F</i> set to zero for
negative <i>F</i>^2^. The threshold expression of <i>F</i>^2^ >
\s(<i>F</i>^2^) is used only for calculating <i>R</i>-factors(gt) <i>etc</i>.
and is not relevant to the choice of reflections for refinement.
<i>R</i>-factors based on <i>F</i>^2^ are statistically about twice as large
as those based on <i>F</i>, and <i>R</i>- factors based on ALL data will be
even larger.
;
_reflns_number_total     3788
_reflns_number_gt     2287
_reflns_threshold_expression     I>2\s(I)
_refine_ls_structure_factor_coef     Fsqd
_refine_ls_matrix_type     full
_refine_ls_R_factor_all     0.1080
_refine_ls_R_factor_gt     0.0568
_refine_ls_wR_factor_gt     0.1091
_refine_ls_wR_factor_ref     0.1291
_refine_ls_goodness_of_fit_ref     1.039
_refine_ls_restrained_S_all     1.039
_refine_ls_number_reflns     3788
_refine_ls_number_parameters     217
_refine_ls_number_restraints     0
_refine_ls_hydrogen_treatment     constr
_refine_ls_weighting_scheme     calc
_refine_ls_weighting_details
         'calc w=1/[\s^2^(Fo^2^)+(0.0388P)^2^+0.6284P] where P=(Fo^2^+2Fc^2^)/3'
_atom_sites_solution_hydrogens     geom
_atom_sites_solution_primary     direct
_atom_sites_solution_secondary     difmap
_refine_ls_shift/su_max     0.001
_refine_ls_shift/su_mean     0.000
_refine_diff_density_max     0.213
_refine_diff_density_min     -0.312
_refine_ls_extinction_method     none
_refine_ls_extinction_coef     ?
loop_
    _atom_type_symbol
    _atom_type_description
    _atom_type_scat_dispersion_real
    _atom_type_scat_dispersion_imag
    _atom_type_scat_source
    'C' 'C' 0.0033 0.0016
                         'International Tables Vol C Tables 4.2.6.8 and 6.1.1.4'
    'H' 'H' 0.0000 0.0000
                         'International Tables Vol C Tables 4.2.6.8 and 6.1.1.4'
    'N' 'N' 0.0061 0.0033
                         'International Tables Vol C Tables 4.2.6.8 and 6.1.1.4'
    'O' 'O' 0.0106 0.0060
                         'International Tables Vol C Tables 4.2.6.8 and 6.1.1.4'
    'S' 'S' 0.1246 0.1234
                         'International Tables Vol C Tables 4.2.6.8 and 6.1.1.4'
    'Cl' 'Cl' 0.1484 0.1585
                         'International Tables Vol C Tables 4.2.6.8 and 6.1.1.4'
_computing_data_collection     'CrystalClear (Rigaku, 2000)'
_computing_cell_refinement     'CrystalClear (Rigaku, 2000)'
_computing_data_reduction     'CrystalStructure (Rigaku/MSC, 2003)'
_computing_structure_solution     'SHELXS97 (Sheldrick, 2008)'
_computing_structure_refinement     'SHELXL97 (Sheldrick, 2008)'
_computing_molecular_graphics     'SHELXTL (Sheldrick, 2008)'
_computing_publication_material     'SHELXL97 (Sheldrick, 2008)'
loop_
    _atom_site_type_symbol
    _atom_site_label
    _atom_site_fract_x
    _atom_site_fract_y
    _atom_site_fract_z
    _atom_site_U_iso_or_equiv
    _atom_site_adp_type
    _atom_site_calc_flag
    _atom_site_refinement_flags
    _atom_site_occupancy
    _atom_site_disorder_assembly
    _atom_site_disorder_group
    S S1 0.79621(14) 0.07317(5) 0.13309(4) 0.0622(3) Uani d . 1 . .
    Cl Cl1 0.31742(17) -0.27324(6) -0.00643(5) 0.0881(3) Uani d . 1 . .
    O O1 0.9837(3) -0.05520(12) 0.21991(11) 0.0601(6) Uani d . 1 . .
    N N1 0.7547(4) 0.24449(14) 0.27564(13) 0.0506(6) Uani d . 1 . .
    H H1A 0.6458 0.2804 0.2693 0.061 Uiso calc R 1 . .
    C C1 1.0780(4) 0.19172(17) 0.23159(14) 0.0408(6) Uani d . 1 . .
    C C2 1.2502(5) 0.21117(19) 0.19322(16) 0.0527(7) Uani d . 1 . .
    H H2A 1.3570 0.1674 0.1919 0.063 Uiso calc R 1 . .
    C C3 1.2669(5) 0.2938(2) 0.15705(17) 0.0630(9) Uani d . 1 . .
    H H3A 1.3837 0.3056 0.1318 0.076 Uiso calc R 1 . .
    C C4 1.1082(5) 0.3588(2) 0.15878(17) 0.0597(8) Uani d . 1 . .
    H H4A 1.1162 0.4141 0.1335 0.072 Uiso calc R 1 . .
    C C5 0.9387(5) 0.34239(18) 0.19761(16) 0.0530(7) Uani d . 1 . .
    H H5A 0.8337 0.3870 0.1990 0.064 Uiso calc R 1 . .
    C C6 0.9226(4) 0.25965(17) 0.23493(15) 0.0419(6) Uani d . 1 . .
    C C7 0.7560(4) 0.17308(17) 0.32648(14) 0.0441(6) Uani d . 1 . .
    C C8 0.6100(5) 0.1711(2) 0.37797(16) 0.0584(8) Uani d . 1 . .
    H H8A 0.5062 0.2166 0.3771 0.070 Uiso calc R 1 . .
    C C9 0.6178(6) 0.1023(2) 0.43034(18) 0.0703(9) Uani d . 1 . .
    H H9A 0.5190 0.1016 0.4644 0.084 Uiso calc R 1 . .
    C C10 0.7702(6) 0.0346(2) 0.43274(17) 0.0660(9) Uani d . 1 . .
    H H10A 0.7774 -0.0109 0.4689 0.079 Uiso calc R 1 . .
    C C11 0.9126(5) 0.03501(19) 0.38071(16) 0.0534(7) Uani d . 1 . .
    H H11A 1.0146 -0.0113 0.3818 0.064 Uiso calc R 1 . .
    C C12 0.9071(4) 0.10270(16) 0.32687(14) 0.0412(6) Uani d . 1 . .
    C C13 1.0523(4) 0.09894(16) 0.26639(14) 0.0397(6) Uani d . 1 . .
    H H13A 1.1931 0.0778 0.2884 0.048 Uiso calc R 1 . .
    C C14 0.9580(4) 0.02581(17) 0.21057(14) 0.0392(6) Uani d . 1 . .
    C C15 0.6677(5) -0.02802(18) 0.09621(15) 0.0472(7) Uani d . 1 . .
    C C16 0.4798(5) -0.0559(2) 0.12017(17) 0.0616(8) Uani d . 1 . .
    H H16A 0.4246 -0.0231 0.1575 0.074 Uiso calc R 1 . .
    C C17 0.3721(5) -0.1317(2) 0.08959(19) 0.0627(8) Uani d . 1 . .
    H H17A 0.2452 -0.1505 0.1061 0.075 Uiso calc R 1 . .
    C C18 0.4549(5) -0.17925(19) 0.03436(16) 0.0525(7) Uani d . 1 . .
    C C19 0.6430(5) -0.15349(19) 0.01005(16) 0.0590(8) Uani d . 1 . .
    H H19A 0.6984 -0.1867 -0.0270 0.071 Uiso calc R 1 . .
    C C20 0.7491(5) -0.07752(19) 0.04145(16) 0.0545(7) Uani d . 1 . .
    H H20A 0.8773 -0.0595 0.0254 0.065 Uiso calc R 1 . .
loop_
    _atom_site_aniso_label
    _atom_site_aniso_U_11
    _atom_site_aniso_U_22
    _atom_site_aniso_U_33
    _atom_site_aniso_U_12
    _atom_site_aniso_U_13
    _atom_site_aniso_U_23
    S1 0.0851(6) 0.0375(4) 0.0563(5) -0.0065(4) -0.0236(4) -0.0005(3)
    Cl1 0.1100(8) 0.0614(5) 0.0877(7) -0.0439(5) -0.0092(6) -0.0036(4)
    O1 0.0727(14) 0.0352(10) 0.0672(13) 0.0101(9) -0.0133(11) -0.0050(9)
    N1 0.0417(13) 0.0450(13) 0.0655(16) 0.0110(11) 0.0080(12) 0.0063(11)
    C1 0.0369(14) 0.0391(14) 0.0446(15) -0.0052(11) -0.0031(12) -0.0110(12)
    C2 0.0458(17) 0.0481(16) 0.0647(19) -0.0078(13) 0.0086(14) -0.0177(14)
    C3 0.065(2) 0.060(2) 0.067(2) -0.0258(17) 0.0160(17) -0.0148(16)
    C4 0.071(2) 0.0448(16) 0.063(2) -0.0156(16) 0.0051(17) -0.0029(14)
    C5 0.0556(18) 0.0400(15) 0.0613(19) -0.0007(13) -0.0022(15) -0.0024(13)
    C6 0.0426(15) 0.0381(14) 0.0433(15) -0.0049(12) -0.0021(12) -0.0067(11)
    C7 0.0476(16) 0.0404(14) 0.0436(15) 0.0016(12) 0.0026(13) -0.0078(12)
    C8 0.059(2) 0.0567(18) 0.062(2) 0.0092(15) 0.0154(16) -0.0090(15)
    C9 0.083(2) 0.072(2) 0.060(2) -0.002(2) 0.0257(18) -0.0017(18)
    C10 0.086(2) 0.0584(19) 0.054(2) -0.0017(18) 0.0119(18) 0.0041(15)
    C11 0.0609(19) 0.0470(16) 0.0505(17) 0.0069(14) -0.0002(15) -0.0012(13)
    C12 0.0428(15) 0.0378(13) 0.0415(15) -0.0010(12) -0.0014(12) -0.0070(11)
    C13 0.0329(14) 0.0406(14) 0.0443(15) 0.0044(11) -0.0012(11) -0.0061(11)
    C14 0.0372(14) 0.0370(14) 0.0434(15) 0.0003(11) 0.0050(11) -0.0028(11)
    C15 0.0544(18) 0.0388(14) 0.0444(16) -0.0044(13) -0.0102(13) 0.0012(12)
    C16 0.072(2) 0.0538(19) 0.060(2) -0.0016(16) 0.0084(17) -0.0086(15)
    C17 0.0531(19) 0.0609(19) 0.076(2) -0.0119(16) 0.0141(17) 0.0053(17)
    C18 0.0607(19) 0.0430(15) 0.0500(17) -0.0166(14) -0.0097(14) 0.0069(13)
    C19 0.078(2) 0.0481(17) 0.0500(18) -0.0111(16) 0.0060(16) -0.0104(14)
    C20 0.0545(19) 0.0500(17) 0.0586(18) -0.0112(14) 0.0055(15) -0.0007(14)
_geom_special_details
;
All e.s.d.'s (except the e.s.d. in the dihedral angle between two l.s. planes)
are estimated using the full covariance matrix. The cell e.s.d.'s are taken
into account individually in the estimation of e.s.d.'s in distances, angles
and torsion angles; correlations between e.s.d.'s in cell parameters are only
used when they are defined by crystal symmetry. An approximate (isotropic)
treatment of cell e.s.d.'s is used for estimating e.s.d.'s involving l.s.
planes.
;
loop_
    _geom_bond_atom_site_label_1
    _geom_bond_atom_site_label_2
    _geom_bond_site_symmetry_2
    _geom_bond_distance
    _geom_bond_publ_flag
    S1 C15 . 1.772(3) ?
    S1 C14 . 1.777(3) ?
    Cl1 C18 . 1.737(3) ?
    O1 C14 . 1.198(3) ?
    N1 C6 . 1.381(3) ?
    N1 C7 . 1.389(3) ?
    N1 H1A . 0.8600 ?
    C1 C2 . 1.389(4) ?
    C1 C6 . 1.399(4) ?
    C1 C13 . 1.506(3) ?
    C2 C3 . 1.380(4) ?
    C2 H2A . 0.9300 ?
    C3 C4 . 1.380(4) ?
    C3 H3A . 0.9300 ?
    C4 C5 . 1.371(4) ?
    C4 H4A . 0.9300 ?
    C5 C6 . 1.390(4) ?
    C5 H5A . 0.9300 ?
    C7 C8 . 1.391(4) ?
    C7 C12 . 1.398(3) ?
    C8 C9 . 1.378(4) ?
    C8 H8A . 0.9300 ?
    C9 C10 . 1.373(4) ?
    C9 H9A . 0.9300 ?
    C10 C11 . 1.380(4) ?
    C10 H10A . 0.9300 ?
    C11 C12 . 1.385(4) ?
    C11 H11A . 0.9300 ?
    C12 C13 . 1.514(4) ?
    C13 C14 . 1.539(3) ?
    C13 H13A . 0.9800 ?
    C15 C16 . 1.373(4) ?
    C15 C20 . 1.376(4) ?
    C16 C17 . 1.378(4) ?
    C16 H16A . 0.9300 ?
    C17 C18 . 1.372(4) ?
    C17 H17A . 0.9300 ?
    C18 C19 . 1.368(4) ?
    C19 C20 . 1.380(4) ?
    C19 H19A . 0.9300 ?
    C20 H20A . 0.9300 ?
loop_
    _geom_angle_atom_site_label_1
    _geom_angle_atom_site_label_2
    _geom_angle_atom_site_label_3
    _geom_angle_site_symmetry_1
    _geom_angle_site_symmetry_3
    _geom_angle
    _geom_angle_publ_flag
    C15 S1 C14 . . 99.92(12) ?
    C6 N1 C7 . . 122.1(2) ?
    C6 N1 H1A . . 119.0 ?
    C7 N1 H1A . . 119.0 ?
    C2 C1 C6 . . 118.3(2) ?
    C2 C1 C13 . . 121.5(2) ?
    C6 C1 C13 . . 120.2(2) ?
    C3 C2 C1 . . 121.7(3) ?
    C3 C2 H2A . . 119.2 ?
    C1 C2 H2A . . 119.2 ?
    C2 C3 C4 . . 119.2(3) ?
    C2 C3 H3A . . 120.4 ?
    C4 C3 H3A . . 120.4 ?
    C5 C4 C3 . . 120.4(3) ?
    C5 C4 H4A . . 119.8 ?
    C3 C4 H4A . . 119.8 ?
    C4 C5 C6 . . 120.6(3) ?
    C4 C5 H5A . . 119.7 ?
    C6 C5 H5A . . 119.7 ?
    N1 C6 C5 . . 120.3(2) ?
    N1 C6 C1 . . 119.9(2) ?
    C5 C6 C1 . . 119.8(3) ?
    N1 C7 C8 . . 120.7(2) ?
    N1 C7 C12 . . 120.0(2) ?
    C8 C7 C12 . . 119.3(3) ?
    C9 C8 C7 . . 120.5(3) ?
    C9 C8 H8A . . 119.8 ?
    C7 C8 H8A . . 119.8 ?
    C10 C9 C8 . . 120.6(3) ?
    C10 C9 H9A . . 119.7 ?
    C8 C9 H9A . . 119.7 ?
    C9 C10 C11 . . 119.1(3) ?
    C9 C10 H10A . . 120.4 ?
    C11 C10 H10A . . 120.4 ?
    C10 C11 C12 . . 121.6(3) ?
    C10 C11 H11A . . 119.2 ?
    C12 C11 H11A . . 119.2 ?
    C11 C12 C7 . . 118.9(3) ?
    C11 C12 C13 . . 121.4(2) ?
    C7 C12 C13 . . 119.7(2) ?
    C1 C13 C12 . . 112.2(2) ?
    C1 C13 C14 . . 113.2(2) ?
    C12 C13 C14 . . 106.4(2) ?
    C1 C13 H13A . . 108.3 ?
    C12 C13 H13A . . 108.3 ?
    C14 C13 H13A . . 108.3 ?
    O1 C14 C13 . . 123.4(2) ?
    O1 C14 S1 . . 123.3(2) ?
    C13 C14 S1 . . 113.29(17) ?
    C16 C15 C20 . . 119.1(3) ?
    C16 C15 S1 . . 119.9(2) ?
    C20 C15 S1 . . 120.9(2) ?
    C15 C16 C17 . . 120.8(3) ?
    C15 C16 H16A . . 119.6 ?
    C17 C16 H16A . . 119.6 ?
    C18 C17 C16 . . 119.0(3) ?
    C18 C17 H17A . . 120.5 ?
    C16 C17 H17A . . 120.5 ?
    C19 C18 C17 . . 121.3(3) ?
    C19 C18 Cl1 . . 119.1(2) ?
    C17 C18 Cl1 . . 119.6(2) ?
    C18 C19 C20 . . 118.9(3) ?
    C18 C19 H19A . . 120.5 ?
    C20 C19 H19A . . 120.5 ?
    C15 C20 C19 . . 120.8(3) ?
    C15 C20 H20A . . 119.6 ?
    C19 C20 H20A . . 119.6 ?
loop_
    _geom_torsion_atom_site_label_1
    _geom_torsion_atom_site_label_2
    _geom_torsion_atom_site_label_3
    _geom_torsion_atom_site_label_4
    _geom_torsion_site_symmetry_1
    _geom_torsion_site_symmetry_2
    _geom_torsion_site_symmetry_3
    _geom_torsion_site_symmetry_4
    _geom_torsion
    _geom_torsion_publ_flag
    C6 C1 C2 C3 . . . . -2.0(4) ?
    C13 C1 C2 C3 . . . . 175.6(2) ?
    C1 C2 C3 C4 . . . . -0.2(4) ?
    C2 C3 C4 C5 . . . . 1.7(4) ?
    C3 C4 C5 C6 . . . . -0.9(4) ?
    C7 N1 C6 C5 . . . . -165.4(2) ?
    C7 N1 C6 C1 . . . . 14.2(4) ?
    C4 C5 C6 N1 . . . . 178.2(3) ?
    C4 C5 C6 C1 . . . . -1.4(4) ?
    C2 C1 C6 N1 . . . . -176.8(2) ?
    C13 C1 C6 N1 . . . . 5.6(4) ?
    C2 C1 C6 C5 . . . . 2.8(4) ?
    C13 C1 C6 C5 . . . . -174.8(2) ?
    C6 N1 C7 C8 . . . . 165.7(3) ?
    C6 N1 C7 C12 . . . . -13.5(4) ?
    N1 C7 C8 C9 . . . . -177.2(3) ?
    C12 C7 C8 C9 . . . . 2.0(4) ?
    C7 C8 C9 C10 . . . . 0.2(5) ?
    C8 C9 C10 C11 . . . . -1.7(5) ?
    C9 C10 C11 C12 . . . . 0.9(5) ?
    C10 C11 C12 C7 . . . . 1.3(4) ?
    C10 C11 C12 C13 . . . . -175.3(3) ?
    N1 C7 C12 C11 . . . . 176.5(2) ?
    C8 C7 C12 C11 . . . . -2.7(4) ?
    N1 C7 C12 C13 . . . . -6.9(4) ?
    C8 C7 C12 C13 . . . . 173.9(2) ?
    C2 C1 C13 C12 . . . . 159.2(2) ?
    C6 C1 C13 C12 . . . . -23.3(3) ?
    C2 C1 C13 C14 . . . . -80.3(3) ?
    C6 C1 C13 C14 . . . . 97.2(3) ?
    C11 C12 C13 C1 . . . . -159.6(2) ?
    C7 C12 C13 C1 . . . . 23.8(3) ?
    C11 C12 C13 C14 . . . . 76.1(3) ?
    C7 C12 C13 C14 . . . . -100.5(3) ?
    C1 C13 C14 O1 . . . . 156.3(3) ?
    C12 C13 C14 O1 . . . . -80.0(3) ?
    C1 C13 C14 S1 . . . . -26.6(3) ?
    C12 C13 C14 S1 . . . . 97.1(2) ?
    C15 S1 C14 O1 . . . . 11.1(3) ?
    C15 S1 C14 C13 . . . . -166.00(19) ?
    C14 S1 C15 C16 . . . . 89.1(2) ?
    C14 S1 C15 C20 . . . . -93.6(2) ?
    C20 C15 C16 C17 . . . . -0.6(4) ?
    S1 C15 C16 C17 . . . . 176.8(2) ?
    C15 C16 C17 C18 . . . . -0.3(5) ?
    C16 C17 C18 C19 . . . . 1.0(5) ?
    C16 C17 C18 Cl1 . . . . -178.3(2) ?
    C17 C18 C19 C20 . . . . -0.8(4) ?
    Cl1 C18 C19 C20 . . . . 178.5(2) ?
    C16 C15 C20 C19 . . . . 0.8(4) ?
    S1 C15 C20 C19 . . . . -176.6(2) ?
    C18 C19 C20 C15 . . . . -0.2(4) ?
loop_
    _geom_hbond_atom_site_label_D
    _geom_hbond_atom_site_label_H
    _geom_hbond_atom_site_label_A
    _geom_hbond_site_symmetry_A
    _geom_hbond_distance_DH
    _geom_hbond_distance_HA
    _geom_hbond_distance_DA
    _geom_hbond_angle_DHA
    N1 H1A O1 2_655 0.86 2.54 3.283(3) 145.1
data_global
_journal_date_recd_electronic     2008-12-30
_journal_date_accepted     2009-01-28
_journal_name_full     'Acta Crystallographica, Section E'
_journal_year     2009
_journal_volume     65
_journal_issue      3
_journal_page_first     o446
_journal_page_last     o446
_journal_paper_category     QO
_journal_coeditor_code     CV2506
_publ_contact_author_name     'Min Ji'
_publ_contact_author_address
;
School of Chemistry and Chemical Engineering,
Southeast University
210096 Nanjing
People's Republic of China
;
_publ_contact_author_email     dybwell@gmail.com
_publ_contact_author_fax     862583272078
_publ_contact_author_phone     862583272078
_publ_section_title
;
<i>S</i>-4-Chlorophenyl 9,10-dihydroacridine-9-carbothioate
;
loop_
    _publ_author_name
    _publ_author_footnote
    _publ_author_address
    'Duan, Yanbing' .
;
School of Chemistry and Chemical Engineering,
Southeast University
210096 Nanjing
People's Republic of China
;
    'Sun, Haifeng' .
;
School of Chemistry and Chemical Engineering,
Southeast University
210096 Nanjing
People's Republic of China
;
    'Guo, Peng' .
;
Changchun Institute of Applied Chemistry,
ChineseAcademy of Sciences
130022 Changchun
People's Republic of China
;
    'Ji, Min' .
;
School of Chemistry and Chemical Engineering,
Southeast University
210096 Nanjing
People's Republic of China
;
