# Supplementary material for: S-4-Chloro­phenyl 9,10-dihydro­acridine-9-carbothio­ate
Source: Acta Crystallogr Sect E Struct Rep Online. 2009 Feb 4;65(Pt 3):o446. doi: 10.1107/S1600536809003468 (PMC2968442; doi:10.1107/S1600536809003468)
Supplement: Supplementary file 2 [file e-65-0o446-Isup2.hkl]

# 
# h,k,l, Fc-squared, Fo-squared, sigma(Fo-squared) and status flag 
# 
data_I
_shelx_title ' 1 in P2(1)/n' 
_shelx_refln_list_code          4 
_shelx_F_calc_maximum      191.14 
_exptl_crystal_F_000       728.00 
_reflns_d_resolution_high  0.7700 
 
loop_ 
 _symmetry_equiv_pos_as_xyz 
 'x, y, z' 
 '-x+1/2, y+1/2, -z+1/2' 
 '-x, -y, -z' 
 'x-1/2, -y-1/2, z-1/2' 
 
_cell_length_a     6.3171 
_cell_length_b    14.5353 
_cell_length_c    18.1693 
_cell_angle_alpha  90.000 
_cell_angle_beta   96.853 
_cell_angle_gamma  90.000 
 
_shelx_F_squared_multiplier     1.000 
 
loop_ 
 _refln_index_h 
 _refln_index_k 
 _refln_index_l 
 _refln_F_squared_calc 
 _refln_F_squared_meas 
 _refln_F_squared_sigma 
 _refln_observed_status 
   2   0   0     2277.22     2215.91     42.28 o 
   4   0   0      406.23      441.13     18.43 o 
   6   0   0      434.79      439.36     44.23 o 
   8   0   0        0.10       20.96     13.92 o 
   1   1   0      562.66      578.76     13.74 o 
   2   1   0     1404.72     1439.97     22.18 o 
   3   1   0      105.11      126.64      5.41 o 
   4   1   0       23.21       30.60      6.51 o 
   5   1   0      184.43      184.60     11.22 o 
   6   1   0       17.94       27.81     12.92 o 
   7   1   0       88.33      107.05     15.98 o 
   8   1   0        8.27        9.68     10.69 o 
   1   2   0     3597.87     3492.99     25.43 o 
   2   2   0     2975.97     3017.61     36.99 o 
   3   2   0        2.23       10.01      3.60 o 
   4   2   0       20.60       24.55      5.31 o 
   5   2   0        1.23        6.64      6.22 o 
   6   2   0      162.28      146.05     16.18 o 
   7   2   0       46.57       73.62     13.31 o 
   8   2   0        6.27      -10.96     12.34 o 
   1   3   0     6513.94     6548.79     57.94 o 
   2   3   0      801.51      842.22     12.66 o 
   3   3   0       73.52       78.36      6.07 o 
   4   3   0     1179.93     1223.84     24.90 o 
   5   3   0       47.91       60.91      8.57 o 
   6   3   0       31.23       22.67      6.48 o 
   7   3   0        0.58       25.81     16.32 o 
   8   3   0        3.65        3.83      9.25 o 
   0   4   0      503.94      503.20     12.24 o 
   1   4   0     2618.81     2470.09     44.38 o 
   2   4   0     1303.07     1489.14     21.36 o 
   3   4   0      139.82      164.52      5.19 o 
   4   4   0      746.12      755.41     24.40 o 
   5   4   0       17.53       23.56      7.16 o 
   6   4   0        5.64        7.14      5.56 o 
   7   4   0        7.38        7.28     10.10 o 
   1   5   0        2.81        2.60      1.25 o 
   2   5   0     1003.76     1034.53     16.24 o 
   3   5   0       95.97      108.84      5.51 o 
   4   5   0       22.90       42.27      7.29 o 
   5   5   0       14.70       27.56      6.42 o 
   6   5   0        0.19       -4.76      5.75 o 
   7   5   0        8.46       -5.65      9.98 o 
   0   6   0     2433.08     2354.30     51.54 o 
   1   6   0      378.24      362.38      7.59 o 
   2   6   0     1636.36     1519.72     22.67 o 
   3   6   0      170.13      162.31      7.71 o 
   4   6   0      507.01      491.24     18.52 o 
   5   6   0      252.10      254.47     16.26 o 
   6   6   0        0.64        7.81      6.70 o 
   7   6   0       16.71       14.15     15.68 o 
   1   7   0     3176.09     3330.01     51.63 o 
   2   7   0      206.14      207.54      9.24 o 
   3   7   0     1748.60     1702.02     38.01 o 
   4   7   0      258.29      209.30     18.14 o 
   5   7   0       40.60       98.09     18.65 o 
   6   7   0       34.66       28.43      9.87 o 
   7   7   0        7.23        8.15      8.17 o 
   0   8   0     1383.31     1474.00     41.25 o 
   1   8   0      474.25      487.67     11.79 o 
   2   8   0        1.18       -1.21      3.02 o 
   3   8   0       49.14       47.90      5.53 o 
   4   8   0      274.23      314.77     22.07 o 
   5   8   0      104.86       77.08     13.27 o 
   6   8   0        2.78       -9.89      9.89 o 
   7   8   0        0.00        0.29     11.85 o 
   1   9   0      303.56      301.36     10.59 o 
   2   9   0      212.86      237.30     12.25 o 
   3   9   0       66.39       69.59      6.63 o 
   4   9   0      561.96      558.26     28.94 o 
   5   9   0        2.10       15.75     14.10 o 
   6   9   0        4.12        9.51      8.30 o 
   7   9   0        3.22      -12.35     12.35 o 
   0  10   0      566.62      604.96     23.12 o 
   1  10   0     1047.05     1033.13     24.80 o 
   2  10   0        0.02        9.30      7.38 o 
   3  10   0      346.58      340.87     16.99 o 
   4  10   0       38.52       39.28     10.51 o 
   5  10   0       46.19       65.39     13.83 o 
   6  10   0        4.75        4.20      9.36 o 
   1  11   0        0.01        2.34      3.88 o 
   2  11   0      118.28      115.11     10.21 o 
   3  11   0       10.97       11.83      5.35 o 
   4  11   0       41.51       64.44     12.63 o 
   5  11   0       88.78       71.29     13.26 o 
   6  11   0        0.95       11.19     26.27 o 
   0  12   0      145.06      108.43     11.13 o 
   1  12   0       75.37       74.87      8.89 o 
   2  12   0      223.41      233.69     15.95 o 
   3  12   0       26.63       58.06     13.22 o 
   4  12   0       70.14       82.86     13.48 o 
   5  12   0       11.92       43.21     17.09 o 
   6  12   0       39.83       62.22     14.75 o 
   1  13   0       72.83       82.40     10.85 o 
   2  13   0      116.04      113.29     11.43 o 
   3  13   0      272.98      280.72     17.95 o 
   4  13   0       12.58        4.33      7.49 o 
   5  13   0      273.29      291.81     28.10 o 
   0  14   0        4.24        3.75      7.73 o 
   1  14   0       66.58       77.46     10.26 o 
   2  14   0      235.21      233.71     16.95 o 
   3  14   0        1.91       -7.49      7.72 o 
   4  14   0        2.23       -4.73      9.26 o 
   5  14   0       11.30       15.89     10.78 o 
   1  15   0        0.60        4.55      5.61 o 
   2  15   0       10.90       19.84      7.64 o 
   3  15   0       11.65       13.61      9.35 o 
   4  15   0        7.09        8.56     11.23 o 
   0  16   0       29.40       26.75     15.17 o 
   1  16   0       43.24       69.76     14.41 o 
   2  16   0        0.07        6.40      6.29 o 
   3  16   0       17.53       18.43     10.24 o 
   4  16   0       44.05       66.38     17.21 o 
   1  17   0        7.88        3.70      7.09 o 
   2  17   0       16.75       37.80     23.19 o 
   3  17   0       33.18       29.99     19.24 o 
   0  18   0        9.10       12.84     15.03 o 
   1  18   0       30.20       46.21     12.93 o 
   2  18   0       16.79       25.84     23.46 o 
  -7   0   1        0.17       12.94     12.69 o 
  -5   0   1      243.90      262.94     16.05 o 
  -3   0   1      860.64      880.05     62.93 o 
  -1   0   1    19354.26    18067.65    206.31 o 
   1   0   1     1200.42     1167.96     34.46 o 
   3   0   1      356.01      332.27     11.93 o 
   5   0   1        6.77        2.82      7.43 o 
   7   0   1        6.07       -5.92     11.97 o 
  -8   1   1        0.59       -4.10      9.99 o 
  -7   1   1        0.00        7.97      8.27 o 
  -6   1   1        9.43       16.13      7.71 o 
  -5   1   1      150.06      159.26     10.99 o 
  -4   1   1      189.81      187.65      8.85 o 
  -3   1   1        4.38       -0.24      2.85 o 
  -2   1   1     1883.25     1841.59     25.11 o 
  -1   1   1     5544.80     5101.44     56.70 o 
   1   1   1     6040.71     6263.29    133.42 o 
   2   1   1      141.69      142.19      5.35 o 
   3   1   1        0.07       -0.21      3.20 o 
   4   1   1      114.08      136.47      8.83 o 
   5   1   1       16.13       26.42      5.05 o 
   6   1   1      137.75      163.11     20.36 o 
   7   1   1      307.12      280.53     25.17 o 
   8   1   1        1.42       -4.28     10.30 o 
  -8   2   1        3.43        0.53      8.37 o 
  -7   2   1       14.57        3.58      6.54 o 
  -6   2   1      120.85      151.81     14.69 o 
  -5   2   1      138.22      119.29      8.85 o 
  -4   2   1      347.94      370.73     12.17 o 
  -3   2   1      576.35      531.05     17.19 o 
  -2   2   1        0.20       -1.41      1.41 o 
  -1   2   1      981.96      954.63      9.49 o 
   0   2   1     2098.07     1994.67     27.34 o 
   1   2   1     2624.93     2570.40     34.71 o 
   2   2   1     3798.67     3479.97     90.52 o 
   3   2   1      756.39      684.04     24.57 o 
   4   2   1      587.04      563.38     45.04 o 
   5   2   1      206.95      202.94     12.20 o 
   6   2   1       62.46       73.34      9.30 o 
   7   2   1        3.24        1.70      6.32 o 
   8   2   1        4.80        2.33      8.51 o 
  -8   3   1        0.03       21.59     17.25 o 
  -7   3   1        1.44       -6.90      8.46 o 
  -6   3   1       42.74       44.20      8.66 o 
  -5   3   1       90.51      113.96     10.20 o 
  -4   3   1      508.04      523.67     13.59 o 
  -3   3   1     1252.07     1295.30     22.92 o 
  -2   3   1     1169.78     1188.00     22.28 o 
  -1   3   1       34.14       56.35      7.25 o 
   0   3   1     1017.69     1006.55     19.58 o 
   1   3   1     6017.49     5860.49     51.02 o 
   2   3   1      368.19      363.75     13.24 o 
   3   3   1      214.87      168.09      8.48 o 
   4   3   1      305.98      333.56     15.07 o 
   5   3   1        6.19       17.74     10.18 o 
   6   3   1      117.17      122.87     13.86 o 
   7   3   1       16.56       22.76     10.29 o 
  -7   4   1        0.05       -4.69      9.52 o 
  -6   4   1       51.57       51.22      8.17 o 
  -5   4   1      211.21      212.73     13.65 o 
  -4   4   1      114.89       96.31      5.44 o 
  -3   4   1      113.03      110.14      4.36 o 
  -2   4   1      662.65      653.32     11.49 o 
  -1   4   1     1837.66     1884.13     42.51 o 
   0   4   1      293.72      273.82      8.85 o 
   1   4   1       71.18       76.89      3.14 o 
   2   4   1       13.48        8.85      1.71 o 
   3   4   1     1534.81     1639.93     36.49 o 
   4   4   1       47.48       71.32      7.80 o 
   5   4   1       37.51       41.98      7.85 o 
   6   4   1       68.45       65.61      9.44 o 
   7   4   1       24.72       22.72     11.76 o 
  -7   5   1        1.45        3.83      9.47 o 
  -6   5   1        9.37       20.19     11.79 o 
  -5   5   1        2.86        1.67      3.82 o 
  -4   5   1      136.08      131.32      6.21 o 
  -3   5   1      443.25      425.91     10.70 o 
  -2   5   1     4602.27     4540.99    199.72 o 
  -1   5   1      897.39      866.26     16.22 o 
   0   5   1     2155.78     2077.95     29.80 o 
   1   5   1      649.89      589.66     10.31 o 
   2   5   1      426.47      367.80      9.24 o 
   3   5   1       62.23       85.70      6.03 o 
   4   5   1        0.32        1.95      4.23 o 
   5   5   1      109.56       85.20      9.61 o 
   6   5   1        2.72        9.55      5.93 o 
   7   5   1       32.65        5.43      8.97 o 
  -7   6   1       36.19       48.31     12.90 o 
  -6   6   1       50.88       61.04     13.67 o 
  -5   6   1        1.54       -3.20      3.84 o 
  -4   6   1      495.66      465.90     13.51 o 
  -3   6   1        4.83        6.54      2.02 o 
  -2   6   1       48.01       83.92      5.90 o 
  -1   6   1      511.09      474.00      8.09 o 
   0   6   1      220.54      228.51      6.50 o 
   1   6   1     2179.90     2273.70     34.58 o 
   2   6   1     1385.49     1394.35     23.17 o 
   3   6   1      248.13      203.31      7.03 o 
   4   6   1      299.47      293.12     13.88 o 
   5   6   1        8.24       21.59      6.42 o 
   6   6   1       38.52       17.98      8.79 o 
   7   6   1       19.43        2.89      9.65 o 
  -7   7   1        2.30        6.37      8.16 o 
  -6   7   1       90.01      123.83     16.05 o 
  -5   7   1       45.68       61.72     10.70 o 
  -4   7   1      798.31      676.03     55.62 o 
  -3   7   1      268.11      286.23     12.23 o 
  -2   7   1        3.57        9.89      5.91 o 
  -1   7   1     1753.98     1817.08     27.86 o 
   0   7   1        0.51        0.24      3.43 o 
   1   7   1     1116.82     1155.52     21.42 o 
   2   7   1        0.14       -1.51      2.09 o 
   3   7   1      376.50      341.52     12.81 o 
   4   7   1       85.82       80.20      7.23 o 
   5   7   1        1.32       20.36     12.26 o 
   6   7   1        4.62       24.93     10.10 o 
   7   7   1        0.30        3.17      9.02 o 
  -7   8   1       11.23       24.30     11.16 o 
  -6   8   1       12.05       16.27      8.77 o 
  -5   8   1      149.55      144.73     15.65 o 
  -4   8   1       23.91       39.81     10.09 o 
  -3   8   1      203.46      211.26     10.52 o 
  -2   8   1      367.62      381.87     14.97 o 
  -1   8   1       16.82       15.13      2.77 o 
   0   8   1      969.58     1017.10     20.91 o 
   1   8   1       31.81       34.94      3.50 o 
   2   8   1      146.83      112.93      6.94 o 
   3   8   1      716.96      682.47     21.08 o 
   4   8   1       63.63       83.35     11.37 o 
   5   8   1        3.02       -5.55      6.53 o 
   6   8   1       28.09       40.43     10.56 o 
   7   8   1        2.33        5.90     10.27 o 
  -7   9   1        3.57       -3.04      8.65 o 
  -6   9   1        2.26       -2.67      7.44 o 
  -5   9   1        0.01        2.90      7.67 o 
  -4   9   1       12.13       12.29      8.61 o 
  -3   9   1       19.48       20.06      6.77 o 
  -2   9   1      192.14      195.10     11.23 o 
  -1   9   1       22.43       30.54      4.24 o 
   0   9   1     2328.65     2379.14     46.73 o 
   1   9   1      296.08      270.98      8.81 o 
   2   9   1        3.85        0.40      2.52 o 
   3   9   1       46.90       50.59      9.44 o 
   4   9   1       24.30       43.08     10.55 o 
   5   9   1      126.80      137.36     15.89 o 
   6   9   1      158.51      149.29     18.03 o 
   7   9   1       20.65       42.81     27.98 o 
  -6  10   1        4.07       10.28      9.26 o 
  -5  10   1      322.93      315.17     25.31 o 
  -4  10   1       52.68       61.40     10.56 o 
  -3  10   1       27.17       38.28     11.67 o 
  -2  10   1      533.06      504.46     20.28 o 
  -1  10   1      424.79      437.86     12.40 o 
   0  10   1      334.47      331.11     11.13 o 
   1  10   1      433.98      433.74     13.43 o 
   2  10   1      276.38      274.83     14.84 o 
   3  10   1        4.00       16.69      5.17 o 
   4  10   1       34.13       36.72      9.41 o 
   5  10   1      156.95      132.74     16.08 o 
   6  10   1        9.65        6.70      9.53 o 
  -6  11   1        0.71       -2.84     12.20 o 
  -5  11   1      128.30      134.66     17.90 o 
  -4  11   1      206.18      219.36     19.73 o 
  -3  11   1      335.53      320.99     16.67 o 
  -2  11   1       43.10       43.78      7.39 o 
  -1  11   1       89.39       75.29      8.69 o 
   0  11   1      308.45      278.30     11.29 o 
   1  11   1      447.46      410.57     13.44 o 
   2  11   1      435.57      405.88     20.10 o 
   3  11   1        3.98        5.93      4.47 o 
   4  11   1       17.50       36.35     10.24 o 
   5  11   1        0.17       -2.91     13.82 o 
   6  11   1        5.55       15.13     10.97 o 
  -6  12   1       84.31       77.64     20.38 o 
  -5  12   1       60.18       45.47     13.61 o 
  -4  12   1       33.93       43.68     10.67 o 
  -3  12   1        2.77       16.11      7.98 o 
  -2  12   1      170.28      157.12     12.44 o 
  -1  12   1      252.25      218.34     24.43 o 
   0  12   1      639.11      587.01     18.90 o 
   1  12   1     1235.96     1148.82     31.17 o 
   2  12   1     1593.08     1565.17     51.23 o 
   3  12   1      458.34      475.85     21.18 o 
   4  12   1      194.56      215.43     20.68 o 
   5  12   1       83.57      116.92     18.49 o 
   6  12   1        4.99       27.34     17.66 o 
  -5  13   1       96.05      111.45     18.45 o 
  -4  13   1       84.65       90.50     14.03 o 
  -3  13   1       15.21       15.56      9.58 o 
  -2  13   1       71.27       86.60     10.70 o 
  -1  13   1        2.70        1.08      4.49 o 
   0  13   1       18.07       20.80      8.26 o 
   1  13   1      552.38      558.83     24.59 o 
   2  13   1       20.76       29.40      8.36 o 
   3  13   1      125.97      138.17     15.26 o 
   4  13   1       40.84       45.43     12.14 o 
   5  13   1       54.65       61.84     13.34 o 
  -5  14   1       34.68       33.87     12.90 o 
  -4  14   1        0.70        8.03     10.00 o 
  -3  14   1        7.51       12.46      6.54 o 
  -2  14   1      130.65      159.34     14.35 o 
  -1  14   1       74.58       69.95      9.96 o 
   0  14   1       95.46       95.89      9.36 o 
   1  14   1       12.63       20.94      6.84 o 
   2  14   1       63.36       57.13      9.49 o 
   3  14   1        1.68       15.59      8.91 o 
   4  14   1      214.53      257.34     27.08 o 
   5  14   1        0.14        4.74      9.42 o 
  -4  15   1       28.64       44.92     13.24 o 
  -3  15   1        0.28       -4.68      6.85 o 
  -2  15   1      301.18      299.33     20.33 o 
  -1  15   1       56.64       80.13     12.56 o 
   0  15   1      461.98      444.77     29.07 o 
   1  15   1        0.37       18.81     11.76 o 
   2  15   1        4.94        7.67      7.22 o 
   3  15   1        0.07       17.13     10.51 o 
   4  15   1        0.06       -2.50      8.85 o 
  -4  16   1       41.44       51.83     15.04 o 
  -3  16   1        4.25       13.73     10.26 o 
  -2  16   1       25.75       20.46      7.52 o 
  -1  16   1        2.62       -0.01      6.65 o 
   0  16   1       14.57        1.31      5.95 o 
   1  16   1       49.80       56.43     11.72 o 
   2  16   1        3.03        8.56      7.18 o 
   3  16   1      357.75      391.50     32.15 o 
   4  16   1        0.77        3.30      8.20 o 
  -3  17   1       33.23       63.03     20.69 o 
  -2  17   1       84.59       77.50     14.57 o 
  -1  17   1       58.12       52.51     13.11 o 
   0  17   1        5.10        5.60      8.61 o 
   1  17   1        1.36       -0.89      7.92 o 
   2  17   1       39.38       62.77     15.58 o 
   3  17   1        7.19        2.73      9.42 o 
  -2  18   1       25.73       37.02     15.67 o 
  -1  18   1        0.03       32.90     15.40 o 
   0  18   1       10.42       24.00     17.77 o 
   1  18   1       15.48       18.10      9.90 o 
   2  18   1       63.37       78.63     19.98 o 
  -8   0   2        0.05       13.27     15.27 o 
  -6   0   2      114.74      118.21     17.53 o 
  -4   0   2      425.15      508.73     30.71 o 
  -2   0   2     9855.53     9324.71    464.48 o 
   2   0   2     1086.42     1036.89     33.72 o 
   4   0   2      694.93      662.70     60.41 o 
   6   0   2      820.54      916.98     69.29 o 
   8   0   2       18.60       15.77     16.20 o 
  -8   1   2        2.32        5.40     10.85 o 
  -7   1   2       35.13       27.50     10.29 o 
  -6   1   2       16.65       37.24      9.92 o 
  -5   1   2        1.76        4.69      5.70 o 
  -4   1   2      268.19      253.88      9.42 o 
  -3   1   2      279.15      278.93      8.93 o 
  -2   1   2     4131.06     4239.49     73.20 o 
  -1   1   2     8510.16     8251.59     83.49 o 
   1   1   2     3847.88     3857.84     45.70 o 
   2   1   2      199.18      192.58      6.07 o 
   3   1   2     2505.99     2554.31     39.97 o 
   4   1   2        9.25        5.87      2.92 o 
   5   1   2       24.97       28.86      8.40 o 
   6   1   2       27.07       34.21     10.06 o 
   7   1   2       61.77       49.02     16.22 o 
   8   1   2       14.07        7.95     11.13 o 
  -8   2   2        2.69        6.81      9.50 o 
  -7   2   2       37.96       19.58     13.43 o 
  -6   2   2      564.64      566.46     26.65 o 
  -5   2   2      417.19      363.41     24.05 o 
  -4   2   2      150.63      163.46      7.97 o 
  -3   2   2       91.74      102.99      5.55 o 
  -2   2   2      728.73      727.69     12.31 o 
  -1   2   2        1.58       12.88      2.32 o 
   0   2   2       30.40       23.93      1.41 o 
   1   2   2     1437.91     1363.42     22.87 o 
   2   2   2     2421.43     2608.20     44.52 o 
   3   2   2     2687.01     2691.04     65.18 o 
   4   2   2        0.90       11.09      6.01 o 
   5   2   2        0.02        7.91      4.73 o 
   6   2   2      130.34      134.80     17.32 o 
   7   2   2        5.25        8.67      8.32 o 
  -8   3   2        1.57        6.23     10.05 o 
  -7   3   2        2.98        5.04      7.26 o 
  -6   3   2      173.03      159.22     13.52 o 
  -5   3   2       78.57       77.87     10.92 o 
  -4   3   2        9.05       19.04      4.80 o 
  -3   3   2      147.92      165.14      7.00 o 
  -2   3   2        0.20       -1.45      1.53 o 
  -1   3   2     1825.71     1799.02     64.88 o 
   0   3   2     2960.05     2866.56     60.23 o 
   1   3   2     1489.80     1605.01     54.40 o 
   2   3   2     2890.26     2914.38     74.27 o 
   3   3   2       10.72       16.62      4.29 o 
   4   3   2      175.70      177.97     11.35 o 
   5   3   2       39.14       29.76      8.63 o 
   6   3   2       15.73       29.77     11.57 o 
   7   3   2        2.13       11.73      9.51 o 
  -8   4   2        9.55        4.45     15.18 o 
  -7   4   2        4.16       11.90      8.56 o 
  -6   4   2       26.44       45.07      8.87 o 
  -5   4   2       15.81       20.01      4.09 o 
  -4   4   2      196.62      208.83      8.27 o 
  -3   4   2      679.46      674.08     13.69 o 
  -2   4   2      146.21      159.86      3.82 o 
  -1   4   2      114.37       87.41      5.71 o 
   0   4   2        3.90        1.36      2.22 o 
   1   4   2      176.70      176.93      4.97 o 
   2   4   2     1110.05     1052.23     30.66 o 
   3   4   2        8.41        7.27      3.63 o 
   4   4   2       21.20       19.47      5.42 o 
   5   4   2      818.48      789.69     31.08 o 
   6   4   2       31.60       24.66      7.17 o 
   7   4   2        6.72       -2.55      8.74 o 
  -7   5   2        1.29        2.16      6.68 o 
  -6   5   2        3.09        5.82      6.90 o 
  -5   5   2       96.52      113.52      9.52 o 
  -4   5   2       60.70       58.96      4.41 o 
  -3   5   2     1175.41     1201.59     21.72 o 
  -2   5   2     2757.44     2780.04     51.61 o 
  -1   5   2     2454.32     2392.63     41.39 o 
   0   5   2        3.91        5.43      2.49 o 
   1   5   2      175.93      156.38      4.99 o 
   2   5   2      124.64      110.48      5.59 o 
   3   5   2        0.12       -2.09      3.10 o 
   4   5   2      123.92      111.08     13.00 o 
   5   5   2       83.23       96.38     10.85 o 
   6   5   2        0.66        9.70      5.84 o 
   7   5   2        2.71        1.97      7.89 o 
  -7   6   2       50.05       52.38     13.37 o 
  -6   6   2       15.21       33.04     16.51 o 
  -5   6   2      183.80      157.64     14.25 o 
  -4   6   2      420.18      349.17     10.82 o 
  -3   6   2        0.43        5.31      1.59 o 
  -2   6   2      865.13      799.00     19.79 o 
  -1   6   2        0.58        8.28      3.16 o 
   0   6   2       91.65      108.38      4.74 o 
   1   6   2     1608.38     1718.39     28.14 o 
   2   6   2       58.39       59.62      6.26 o 
   3   6   2      121.74       94.84      7.55 o 
   4   6   2      323.38      331.89     15.55 o 
   5   6   2        0.19       -3.62      4.93 o 
   6   6   2       38.39       47.84     10.76 o 
   7   6   2        7.04        6.53     10.46 o 
  -7   7   2        6.84        1.37      6.87 o 
  -6   7   2       26.81       25.71      9.78 o 
  -5   7   2        2.39       11.78      7.73 o 
  -4   7   2      310.63      292.54     16.48 o 
  -3   7   2       65.13       68.17      6.89 o 
  -2   7   2      637.17      735.78     20.46 o 
  -1   7   2     1600.18     1657.53     25.44 o 
   0   7   2      543.52      522.53     12.40 o 
   1   7   2     1006.78     1020.69     20.36 o 
   2   7   2      222.90      229.69      7.11 o 
   3   7   2     1794.16     1677.56     58.26 o 
   4   7   2       80.82       75.40      7.78 o 
   5   7   2       14.37       25.28      9.53 o 
   6   7   2        2.22       24.43     18.69 o 
   7   7   2        7.48        2.73      9.96 o 
  -7   8   2        1.25        8.41      8.91 o 
  -6   8   2       65.82       77.60     13.42 o 
  -5   8   2       82.97       96.45     13.21 o 
  -4   8   2       20.56       32.28      6.74 o 
  -3   8   2       23.26       22.76      5.33 o 
  -2   8   2      123.77      130.49      8.70 o 
  -1   8   2      162.26      147.29      8.88 o 
   0   8   2       80.00       87.46      5.86 o 
   1   8   2      266.24      244.01      8.35 o 
   2   8   2      462.80      440.97     12.09 o 
   3   8   2      362.35      339.62     14.16 o 
   4   8   2      115.97      124.60     14.12 o 
   5   8   2        0.94       29.28     14.81 o 
   6   8   2        2.30        5.39      7.91 o 
   7   8   2       14.71       20.17     14.48 o 
  -7   9   2        0.74       -9.36      9.36 o 
  -6   9   2       62.28       68.99     13.25 o 
  -5   9   2        6.78       17.87      9.55 o 
  -4   9   2      213.95      233.37     13.25 o 
  -3   9   2      265.69      259.05     13.90 o 
  -2   9   2      606.02      612.53     22.05 o 
  -1   9   2      622.48      603.16     13.91 o 
   0   9   2      864.33      834.49     22.00 o 
   1   9   2       19.41       33.35      6.01 o 
   2   9   2     1168.61     1123.03     24.65 o 
   3   9   2       23.75       23.22      5.31 o 
   4   9   2       32.50       26.82      8.88 o 
   5   9   2      231.81      242.58     23.82 o 
   6   9   2       45.40       47.48     13.56 o 
   7   9   2        1.50       -7.80     14.43 o 
  -6  10   2       10.49       -0.14      8.37 o 
  -5  10   2        1.20       23.10     14.92 o 
  -4  10   2       40.00       48.69      7.58 o 
  -3  10   2       43.93       41.76      6.36 o 
  -2  10   2      163.40      131.09     10.13 o 
  -1  10   2      281.62      248.78     11.62 o 
   0  10   2        1.84        0.20      2.47 o 
   1  10   2        2.09        5.53      6.05 o 
   2  10   2       97.20       87.94      5.61 o 
   3  10   2      356.91      334.39     14.86 o 
   4  10   2       19.85       42.64     11.19 o 
   5  10   2        1.74        2.74      7.72 o 
   6  10   2       10.46        3.81      9.40 o 
  -6  11   2        0.60       -6.22      8.16 o 
  -5  11   2        4.10        3.97      8.60 o 
  -4  11   2      165.77      144.90     16.04 o 
  -3  11   2      338.13      332.31     17.54 o 
  -2  11   2       38.62       48.81      7.91 o 
  -1  11   2      435.13      428.09     19.50 o 
   0  11   2      280.63      266.90     11.65 o 
   1  11   2      109.74      115.69      7.50 o 
   2  11   2      119.57      115.47     13.58 o 
   3  11   2        3.68       -2.90      4.59 o 
   4  11   2       33.28       33.84     12.67 o 
   5  11   2        9.68       25.40     10.84 o 
   6  11   2       66.90       62.47     23.95 o 
  -6  12   2        5.05       26.63     11.57 o 
  -5  12   2       44.74       65.65     13.64 o 
  -4  12   2       42.50       64.04     13.67 o 
  -3  12   2        3.10       -2.71      6.33 o 
  -2  12   2      125.68      132.49     12.99 o 
  -1  12   2      310.00      337.04     18.68 o 
   0  12   2       15.35       17.74      4.67 o 
   1  12   2      287.60      286.91     13.12 o 
   2  12   2      167.77      196.87     14.47 o 
   3  12   2      158.18      150.52     16.55 o 
   4  12   2       34.33       41.51     18.29 o 
   5  12   2        7.18       31.69     12.99 o 
   6  12   2        2.85        1.88     16.27 o 
  -5  13   2        1.51        1.56     11.61 o 
  -4  13   2       30.30       33.86     10.97 o 
  -3  13   2        7.04        3.61      7.64 o 
  -2  13   2      175.06      150.76     15.83 o 
  -1  13   2        0.57        8.71      9.90 o 
   0  13   2      391.19      396.22     16.45 o 
   1  13   2     1129.74     1017.60     45.35 o 
   2  13   2      218.83      191.77     14.25 o 
   3  13   2       29.44       42.28     10.31 o 
   4  13   2       95.23      122.83     17.93 o 
   5  13   2        2.94       21.60     13.60 o 
  -5  14   2        2.63       15.46      9.50 o 
  -4  14   2       12.99       36.23     12.66 o 
  -3  14   2       22.48       11.28      6.69 o 
  -2  14   2       41.18       74.92     10.88 o 
  -1  14   2      223.90      239.79     20.47 o 
   0  14   2       88.46       96.67     10.60 o 
   1  14   2      161.89      139.71     14.35 o 
   2  14   2      108.10      105.53     12.40 o 
   3  14   2       85.30      104.17     15.94 o 
   4  14   2      166.71      187.64     21.16 o 
   5  14   2        4.77        7.57     10.10 o 
  -4  15   2       28.06       40.36     12.30 o 
  -3  15   2       34.98       42.14     12.62 o 
  -2  15   2       35.51       44.02      8.93 o 
  -1  15   2      314.91      315.56     19.72 o 
   0  15   2      351.30      307.91     21.59 o 
   1  15   2      258.99      257.90     23.19 o 
   2  15   2        0.01        1.79      5.23 o 
   3  15   2        5.72       -6.80      8.62 o 
   4  15   2       14.91       17.48     11.33 o 
  -4  16   2       61.91       64.68     17.49 o 
  -3  16   2      136.79      134.97     20.31 o 
  -2  16   2        1.93       -0.55      8.52 o 
  -1  16   2       28.10       25.31     10.42 o 
   0  16   2       54.61       76.80     14.07 o 
   1  16   2        0.86        1.58      6.84 o 
   2  16   2      145.13      144.12     15.81 o 
   3  16   2       22.30       33.22     13.09 o 
   4  16   2        0.16       -4.30      9.71 o 
  -3  17   2       15.61       31.09     12.83 o 
  -2  17   2        3.50       22.44     10.88 o 
  -1  17   2       26.99       37.62     20.04 o 
   0  17   2      173.67      164.58     18.79 o 
   1  17   2       22.98       18.08      9.47 o 
   2  17   2       61.46       73.74     16.88 o 
   3  17   2        5.99       -6.43     13.66 o 
  -2  18   2       12.48       11.26     11.63 o 
  -1  18   2        5.03        0.89      6.64 o 
   0  18   2        9.51       15.89      9.71 o 
   1  18   2      112.50      119.41     18.74 o 
   2  18   2        4.25      -12.42     12.42 o 
  -7   0   3        6.04        8.59     12.23 o 
  -5   0   3       23.91       30.20      9.37 o 
  -3   0   3     2213.75     2183.76     56.52 o 
  -1   0   3    20276.44    18532.85    248.00 o 
   1   0   3      113.36      130.77      8.24 o 
   3   0   3      248.11      233.67      9.07 o 
   5   0   3      449.67      407.02     42.66 o 
   7   0   3        2.10      -11.56     11.56 o 
  -8   1   3       13.42        7.36      9.96 o 
  -7   1   3        0.01       -2.56      7.03 o 
  -6   1   3      255.67      208.36     22.38 o 
  -5   1   3      344.37      340.46     13.88 o 
  -4   1   3      300.10      348.99     15.04 o 
  -3   1   3      358.35      404.82     12.08 o 
  -2   1   3      114.58      134.77      8.67 o 
  -1   1   3     3149.53     3235.76     53.91 o 
   0   1   3        0.91        7.66      2.32 o 
   1   1   3    13256.49    14331.76    238.91 o 
   2   1   3      810.44      807.71     13.74 o 
   3   1   3       91.31       78.88      5.51 o 
   4   1   3      263.88      245.99      8.62 o 
   5   1   3       26.19       27.01      5.38 o 
   6   1   3       35.61       49.70     17.83 o 
   7   1   3      150.81      123.38     18.04 o 
  -8   2   3        0.21       -1.16      9.69 o 
  -7   2   3       14.57        8.89      7.65 o 
  -6   2   3        0.18       -2.23      3.86 o 
  -5   2   3      161.18      164.43     12.47 o 
  -4   2   3       27.01       30.55      4.50 o 
  -3   2   3       24.22       36.58      4.36 o 
  -2   2   3       36.19       47.50      2.80 o 
  -1   2   3      481.14      447.36     12.25 o 
   0   2   3      289.52      273.00      9.03 o 
   1   2   3    14704.04    14874.23    141.76 o 
   2   2   3      348.48      360.63     10.69 o 
   3   2   3     1051.33     1102.61     32.21 o 
   4   2   3       74.13       88.33     15.20 o 
   5   2   3       23.46       25.24      5.96 o 
   6   2   3       62.04       70.57     12.78 o 
   7   2   3        3.57       23.76     14.15 o 
  -8   3   3        2.77        7.36     11.90 o 
  -7   3   3       11.69       20.35     13.95 o 
  -6   3   3       90.68       83.98     13.24 o 
  -5   3   3        4.52       20.94      7.78 o 
  -4   3   3       16.98       17.26      4.28 o 
  -3   3   3     1334.97     1410.15     25.99 o 
  -2   3   3       17.54       26.62      5.75 o 
  -1   3   3     5779.30     5488.27     52.53 o 
   0   3   3    10101.57    10362.84    128.38 o 
   1   3   3    23686.46    24047.27    286.37 o 
   2   3   3      921.46     1021.22     22.74 o 
   3   3   3     3720.31     3730.89     78.89 o 
   4   3   3      374.72      402.85     16.89 o 
   5   3   3      286.98      281.62     19.69 o 
   6   3   3        0.44       -3.91      5.37 o 
   7   3   3        0.11        3.37      7.46 o 
  -8   4   3        0.20       -8.88     11.81 o 
  -7   4   3        1.55        5.34      7.04 o 
  -6   4   3      115.13      118.35     11.15 o 
  -5   4   3       62.13       76.16      6.97 o 
  -4   4   3      944.25      920.70     22.73 o 
  -3   4   3       26.82       28.48      2.97 o 
  -2   4   3     1791.90     1663.64     24.92 o 
  -1   4   3        1.21       -1.00      1.00 o 
   0   4   3     2102.27     2099.14     38.60 o 
   1   4   3       59.91       56.71      3.89 o 
   2   4   3       97.90      123.56     10.61 o 
   3   4   3        0.19        7.01      3.67 o 
   4   4   3      407.89      402.59     18.22 o 
   5   4   3      324.65      303.50     19.48 o 
   6   4   3       24.03       31.94     10.59 o 
   7   4   3        1.03        2.20      8.17 o 
  -7   5   3        2.44        0.61      6.19 o 
  -6   5   3       15.81       13.62      8.92 o 
  -5   5   3        5.55        5.84      3.47 o 
  -4   5   3        2.50       -1.55      2.45 o 
  -3   5   3       19.73       23.89      2.72 o 
  -2   5   3        0.17       11.81      7.04 o 
  -1   5   3      666.34      623.29     10.55 o 
   0   5   3       66.36       86.92      4.52 o 
   1   5   3      509.90      543.61     11.38 o 
   2   5   3       89.92       89.20      4.74 o 
   3   5   3        1.73        2.29      3.64 o 
   4   5   3      528.51      550.57     22.13 o 
   5   5   3      203.42      244.99     17.50 o 
   6   5   3       10.66       37.83     13.44 o 
   7   5   3        1.50       31.71     18.38 o 
  -7   6   3       12.12       -3.89      8.15 o 
  -6   6   3        0.06        4.57      6.87 o 
  -5   6   3      396.28      403.99     25.68 o 
  -4   6   3       62.65       80.10      7.77 o 
  -3   6   3      605.91      611.59     19.98 o 
  -2   6   3      204.28      192.95      8.20 o 
  -1   6   3      237.96      288.31      7.22 o 
   0   6   3       21.56       32.76      5.02 o 
   1   6   3     1139.85     1207.56     22.32 o 
   2   6   3       81.80       81.09      4.05 o 
   3   6   3      145.83      163.39     10.66 o 
   4   6   3        0.18       16.14      7.42 o 
   5   6   3      206.79      208.55     15.24 o 
   6   6   3        0.17        2.35      5.61 o 
   7   6   3       36.90       18.44     11.65 o 
  -7   7   3       23.51       19.30     11.48 o 
  -6   7   3       89.20      106.62     14.29 o 
  -5   7   3       39.70       37.52     10.56 o 
  -4   7   3       88.70      119.35     20.77 o 
  -3   7   3       23.31       23.01      5.22 o 
  -2   7   3        5.60        5.24      3.60 o 
  -1   7   3      640.65      749.28     14.03 o 
   0   7   3     5083.80     5156.77     83.88 o 
   1   7   3      953.66     1007.06     21.01 o 
   2   7   3      750.23      749.55     16.75 o 
   3   7   3       15.33       17.59      4.59 o 
   4   7   3        4.25       14.28      9.49 o 
   5   7   3        7.35        3.37      5.22 o 
   6   7   3        4.66       -2.72      7.57 o 
   7   7   3        0.44        7.96     12.83 o 
  -7   8   3       25.76       36.06     13.55 o 
  -6   8   3       27.44       27.09     11.16 o 
  -5   8   3       12.57       16.19      8.23 o 
  -4   8   3      136.26      132.71     11.49 o 
  -3   8   3       40.45       43.23      6.89 o 
  -2   8   3      332.84      358.86     14.49 o 
  -1   8   3     2055.09     2125.18     43.24 o 
   0   8   3       13.22       38.53      4.00 o 
   1   8   3      411.64      411.56     12.35 o 
   2   8   3      373.58      376.76     11.30 o 
   3   8   3        2.80        7.75      5.13 o 
   4   8   3       12.34       13.79     10.18 o 
   5   8   3        1.85       12.59     10.00 o 
   6   8   3       57.78       82.95     14.68 o 
   7   8   3       21.25       11.59     11.92 o 
  -7   9   3        2.80        2.85      9.47 o 
  -6   9   3        1.49        3.32      7.40 o 
  -5   9   3       82.06      108.63     14.46 o 
  -4   9   3       13.36       19.41      5.50 o 
  -3   9   3      616.32      580.44     23.02 o 
  -2   9   3      252.14      255.49     16.50 o 
  -1   9   3      523.51      460.47     18.64 o 
   0   9   3      405.17      400.61     12.55 o 
   1   9   3       96.50       78.12      6.03 o 
   2   9   3      187.49      181.54     12.50 o 
   3   9   3      196.50      165.02     12.22 o 
   4   9   3       44.50       51.58      9.92 o 
   5   9   3       38.65       53.10     12.19 o 
   6   9   3        0.32        0.95      6.86 o 
  -6  10   3        6.42       11.92      8.54 o 
  -5  10   3      108.88      119.54     16.50 o 
  -4  10   3      193.73      221.78     13.53 o 
  -3  10   3      261.41      252.83     15.20 o 
  -2  10   3      966.70     1016.01     34.62 o 
  -1  10   3       16.58       31.27      6.37 o 
   0  10   3      291.09      278.98     11.51 o 
   1  10   3      675.79      658.16     19.15 o 
   2  10   3      159.96      149.71      7.78 o 
   3  10   3       40.09       72.25     21.24 o 
   4  10   3      305.61      311.85     24.77 o 
   5  10   3       97.80       84.81     14.02 o 
   6  10   3       76.46       96.21     18.07 o 
  -6  11   3       12.38       23.07     14.84 o 
  -5  11   3       32.84       36.94     11.23 o 
  -4  11   3       28.53       23.57      6.79 o 
  -3  11   3       18.11       20.89      7.16 o 
  -2  11   3        0.04       -1.20      5.81 o 
  -1  11   3      165.26      175.79     11.86 o 
   0  11   3      599.56      597.35     19.08 o 
   1  11   3      982.56      961.36     26.97 o 
   2  11   3       76.27       84.07     11.57 o 
   3  11   3       16.97       10.69      6.89 o 
   4  11   3       72.76       60.97     12.44 o 
   5  11   3        4.17        5.90      7.80 o 
   6  11   3       53.93       73.98     17.43 o 
  -6  12   3       25.25       14.00     10.60 o 
  -5  12   3        4.94       22.82     17.26 o 
  -4  12   3        0.62       26.92     12.69 o 
  -3  12   3       35.39       47.29      8.74 o 
  -2  12   3      207.51      233.77     15.41 o 
  -1  12   3       19.09       34.57      7.85 o 
   0  12   3      332.26      298.46     12.14 o 
   1  12   3        5.03        6.82      6.28 o 
   2  12   3       33.22       33.98      8.41 o 
   3  12   3        3.76       -5.53      6.59 o 
   4  12   3       17.38      116.85     53.75 o 
   5  12   3       42.19       70.31     16.71 o 
   6  12   3       32.31       38.45     14.65 o 
  -5  13   3        4.17        8.30      7.98 o 
  -4  13   3        6.74        2.65      6.71 o 
  -3  13   3       70.99       78.65     12.60 o 
  -2  13   3      109.35      106.12     12.12 o 
  -1  13   3      228.07      225.59     15.70 o 
   0  13   3      157.74      150.44     12.77 o 
   1  13   3      394.98      324.36     16.07 o 
   2  13   3      417.25      448.56     22.63 o 
   3  13   3        0.02       -1.45      7.17 o 
   4  13   3      124.28      162.30     18.95 o 
   5  13   3        4.06        2.78      8.16 o 
  -5  14   3        9.14       24.47     12.92 o 
  -4  14   3      104.76      108.58     16.73 o 
  -3  14   3      529.17      525.86     28.90 o 
  -2  14   3       37.97       31.61      8.73 o 
  -1  14   3      229.02      245.93     16.55 o 
   0  14   3        0.76        5.22      5.44 o 
   1  14   3       21.78        7.74      5.11 o 
   2  14   3       21.01       27.79      7.84 o 
   3  14   3       20.70       17.05     14.57 o 
   4  14   3        1.70       12.26      9.09 o 
   5  14   3       13.15        9.79     13.19 o 
  -4  15   3       45.64       40.50     13.13 o 
  -3  15   3       33.88       37.60      9.89 o 
  -2  15   3       48.00       52.91     10.92 o 
  -1  15   3       70.32       74.64     11.28 o 
   0  15   3      116.66      127.50     12.05 o 
   1  15   3        6.94        2.66      6.44 o 
   2  15   3        0.95        7.69      6.21 o 
   3  15   3      109.73      140.52     19.52 o 
   4  15   3       13.04        2.81      8.06 o 
  -4  16   3       54.00       84.49     19.13 o 
  -3  16   3        3.29       -2.60      7.59 o 
  -2  16   3      155.50      165.43     16.24 o 
  -1  16   3       30.74       48.52     11.64 o 
   0  16   3        6.95       13.19      8.35 o 
   1  16   3       27.89       32.73      9.94 o 
   2  16   3        2.74       17.87      8.95 o 
   3  16   3        8.16       10.27      8.85 o 
   4  16   3       10.41        9.57      9.42 o 
  -3  17   3        0.63        6.11      8.46 o 
  -2  17   3        1.46        8.67      8.42 o 
  -1  17   3       82.37       72.99     14.85 o 
   0  17   3       10.86       17.74      9.64 o 
   1  17   3      155.02      141.98     18.88 o 
   2  17   3       10.81        4.97     10.99 o 
   3  17   3       69.31       97.39     19.38 o 
  -2  18   3       53.40       65.75     23.79 o 
  -1  18   3        8.30        2.65      6.43 o 
   0  18   3        2.48        7.48      9.11 o 
   1  18   3        9.39        3.72      9.55 o 
   2  18   3       21.67       12.24     11.70 o 
  -8   0   4        0.39       17.06     15.50 o 
  -6   0   4      105.79      151.54     22.52 o 
  -4   0   4       22.32       34.47      9.80 o 
  -2   0   4      382.09      324.16     28.04 o 
   0   0   4      486.21      489.43      9.33 o 
   2   0   4      584.47      600.39     15.83 o 
   4   0   4      321.53      286.57     21.88 o 
   6   0   4      233.99      181.68     26.93 o 
  -8   1   4        0.00        7.99     11.07 o 
  -7   1   4       61.53       35.24     13.51 o 
  -6   1   4       58.44       67.36      8.66 o 
  -5   1   4        0.93        0.16      4.89 o 
  -4   1   4      491.70      510.02     15.67 o 
  -3   1   4     1261.65     1285.90     34.00 o 
  -2   1   4      502.69      550.58     19.44 o 
  -1   1   4     3167.74     3080.13     31.29 o 
   0   1   4     5796.60     5823.39     51.76 o 
   1   1   4      862.26      894.13     30.15 o 
   2   1   4      119.57      112.62      4.85 o 
   3   1   4      235.66      220.90      6.22 o 
   4   1   4      140.26      151.53      8.95 o 
   5   1   4       42.89       48.45     12.06 o 
   6   1   4      242.29      236.98     20.01 o 
   7   1   4        0.23       -9.08     10.94 o 
  -8   2   4       17.97        3.11      9.08 o 
  -7   2   4       14.39       21.01     15.27 o 
  -6   2   4       58.36       55.82      6.83 o 
  -5   2   4      222.97      226.11     12.04 o 
  -4   2   4       34.10       45.88      6.45 o 
  -3   2   4      580.54      660.96     17.70 o 
  -2   2   4     2064.23     2048.14     34.90 o 
  -1   2   4     1882.77     1767.41     36.20 o 
   0   2   4    15798.24    15407.72    137.72 o 
   1   2   4    36535.15    35726.79    448.59 o 
   2   2   4      713.53      677.12     16.43 o 
   3   2   4      153.56      156.78     11.02 o 
   4   2   4        9.72       18.32      6.64 o 
   5   2   4       11.79       23.05      9.22 o 
   6   2   4       18.87       30.17      9.87 o 
   7   2   4        4.00       -9.87      9.87 o 
  -8   3   4        0.30       -0.03     10.79 o 
  -7   3   4        0.72       -0.30      4.31 o 
  -6   3   4       47.94       37.58      8.31 o 
  -5   3   4      768.60      738.93     23.20 o 
  -4   3   4       24.73       32.33      4.32 o 
  -3   3   4       93.31       91.73      4.85 o 
  -2   3   4     1048.53     1056.58     33.75 o 
  -1   3   4      106.86      122.08      4.43 o 
   0   3   4     1287.97     1344.83     30.96 o 
   1   3   4      557.77      558.08     10.64 o 
   2   3   4     1821.17     1988.07     40.50 o 
   3   3   4      769.62      783.99     22.96 o 
   4   3   4       25.80       15.39      4.90 o 
   5   3   4       24.35       40.74      9.47 o 
   6   3   4       25.04       48.33     10.25 o 
   7   3   4       15.70       22.15      9.92 o 
  -8   4   4        0.54       -2.43     16.96 o 
  -7   4   4        6.90        6.26      6.97 o 
  -6   4   4       54.10       55.90      8.42 o 
  -5   4   4      155.46      168.15      9.77 o 
  -4   4   4       13.34       18.46      3.69 o 
  -3   4   4      226.57      224.02     11.11 o 
  -2   4   4       87.83      101.37      4.34 o 
  -1   4   4       19.73       25.70      2.31 o 
   0   4   4     3722.93     3617.23     54.89 o 
   1   4   4       22.73       31.43      4.89 o 
   2   4   4     4239.48     4212.18     92.08 o 
   3   4   4       66.76       73.25      6.84 o 
   4   4   4        4.55        9.83      5.91 o 
   5   4   4      117.71      125.91     11.95 o 
   6   4   4        1.61       -1.40      6.86 o 
   7   4   4       25.35       13.70     10.56 o 
  -7   5   4        3.21        3.89      7.28 o 
  -6   5   4       11.75       29.03     10.66 o 
  -5   5   4       38.60       50.67      7.67 o 
  -4   5   4      189.86      181.55      8.03 o 
  -3   5   4      821.22      896.25     24.05 o 
  -2   5   4      448.61      406.90     11.86 o 
  -1   5   4       18.00       26.92      3.76 o 
   0   5   4      120.21      125.32      9.23 o 
   1   5   4      336.28      320.76      8.82 o 
   2   5   4     6115.06     6274.16     99.98 o 
   3   5   4      860.36      858.96     42.32 o 
   4   5   4     1269.28     1293.58     41.37 o 
   5   5   4       30.51       52.05      9.10 o 
   6   5   4        7.74       30.65      8.64 o 
   7   5   4        2.90        1.93      8.73 o 
  -7   6   4       15.52        0.76      7.10 o 
  -6   6   4       18.86       23.06      9.09 o 
  -5   6   4       47.97       45.52      6.59 o 
  -4   6   4        0.04       -0.07      3.36 o 
  -3   6   4      233.45      222.12     10.86 o 
  -2   6   4      102.54      131.58      8.39 o 
  -1   6   4     2868.48     3026.02     49.63 o 
   0   6   4      451.42      506.29     13.45 o 
   1   6   4      218.22      203.44      7.45 o 
   2   6   4        2.66        8.76      2.69 o 
   3   6   4        2.85       14.65      5.32 o 
   4   6   4       19.70       26.41      6.53 o 
   5   6   4       88.58      127.83     12.23 o 
   6   6   4       59.90       51.85      9.98 o 
   7   6   4       11.64       -3.95     10.41 o 
  -7   7   4       69.62       72.09     14.50 o 
  -6   7   4       53.50       86.37     14.38 o 
  -5   7   4        6.46        0.86      5.40 o 
  -4   7   4      103.13      127.03     11.82 o 
  -3   7   4      110.38      112.42      8.87 o 
  -2   7   4       28.91       61.54      6.66 o 
  -1   7   4      122.06      127.65      7.40 o 
   0   7   4      943.91     1006.82     20.59 o 
   1   7   4      290.92      285.15      9.42 o 
   2   7   4        0.65       -2.12      2.57 o 
   3   7   4      122.95      131.98     11.58 o 
   4   7   4       45.97       68.80      9.17 o 
   5   7   4        0.38        0.87      4.37 o 
   6   7   4        0.34       20.93     12.31 o 
   7   7   4        1.37       28.28     34.81 o 
  -7   8   4       40.45       39.96     16.84 o 
  -6   8   4        0.42        8.46     11.95 o 
  -5   8   4       37.33       48.46     10.59 o 
  -4   8   4      253.55      241.65     15.91 o 
  -3   8   4      133.65      152.15     10.15 o 
  -2   8   4     1511.03     1538.62     40.76 o 
  -1   8   4      856.36      826.55     18.22 o 
   0   8   4     1139.88     1184.47     25.83 o 
   1   8   4      980.02      866.19     21.18 o 
   2   8   4      784.65      731.37     18.32 o 
   3   8   4       42.27       38.44      5.76 o 
   4   8   4       63.61       59.38      7.65 o 
   5   8   4        1.43        9.70      7.91 o 
   6   8   4       17.36       42.08     13.23 o 
   7   8   4       36.49       31.84     15.63 o 
  -7   9   4        0.05        6.53     10.23 o 
  -6   9   4        2.84       -8.46      8.46 o 
  -5   9   4       19.74       46.21     11.46 o 
  -4   9   4      372.07      328.45     17.17 o 
  -3   9   4      575.01      567.67     22.56 o 
  -2   9   4       66.95       76.82      7.82 o 
  -1   9   4       65.93       54.98      6.07 o 
   0   9   4       54.59       52.02      5.39 o 
   1   9   4        4.44       10.90      5.68 o 
   2   9   4     1477.03     1415.67     32.56 o 
   3   9   4      524.86      500.37     19.44 o 
   4   9   4       25.71       43.04      9.08 o 
   5   9   4       88.04       95.70     14.95 o 
   6   9   4       49.96       68.81     15.23 o 
  -6  10   4        0.06       18.31     11.05 o 
  -5  10   4        3.86       15.52      8.41 o 
  -4  10   4      161.06      165.65     12.46 o 
  -3  10   4      457.16      469.64     21.26 o 
  -2  10   4        5.93       10.09      5.28 o 
  -1  10   4       59.82       60.94      8.04 o 
   0  10   4        1.73        6.14      3.62 o 
   1  10   4      260.72      256.90     11.90 o 
   2  10   4      465.50      445.97     16.21 o 
   3  10   4        0.16       13.63     10.79 o 
   4  10   4        9.38        4.36      7.46 o 
   5  10   4       73.59       77.75     14.20 o 
   6  10   4       11.92       -9.78      9.78 o 
  -6  11   4       22.26       37.44     13.27 o 
  -5  11   4      105.18      151.72     18.53 o 
  -4  11   4      372.91      344.52     19.33 o 
  -3  11   4       57.01       74.44      9.34 o 
  -2  11   4        9.39        9.76      9.22 o 
  -1  11   4      270.28      262.10     14.90 o 
   0  11   4       92.77       69.01      6.86 o 
   1  11   4        0.24        0.26      2.98 o 
   2  11   4      336.75      327.78     13.16 o 
   3  11   4       62.95       85.64     11.41 o 
   4  11   4        5.40       13.01      8.50 o 
   5  11   4      146.91      175.71     20.90 o 
   6  11   4       37.84       75.44     18.76 o 
  -6  12   4       32.73       51.16     13.77 o 
  -5  12   4       11.90       22.75     10.43 o 
  -4  12   4       39.47       30.34      9.46 o 
  -3  12   4       81.63       74.44      9.81 o 
  -2  12   4       22.85       30.10      8.31 o 
  -1  12   4      329.39      321.32     18.48 o 
   0  12   4        0.27        9.59      7.82 o 
   1  12   4      863.92      811.03     25.93 o 
   2  12   4        8.46       12.89      5.32 o 
   3  12   4        0.44        6.06      7.14 o 
   4  12   4        0.08        0.49      6.72 o 
   5  12   4       31.64       25.72     10.99 o 
  -5  13   4       30.00       11.55      9.80 o 
  -4  13   4        3.21        6.45     10.72 o 
  -3  13   4        7.75       14.10      7.05 o 
  -2  13   4       81.56       79.66      9.82 o 
  -1  13   4       67.00       72.01      9.57 o 
   0  13   4       19.12       14.01      4.43 o 
   1  13   4       28.78       33.75      7.08 o 
   2  13   4      324.84      338.17     20.24 o 
   3  13   4        4.56        8.01      8.26 o 
   4  13   4       60.89       55.59     12.77 o 
   5  13   4       23.68        3.09     10.94 o 
  -5  14   4        4.86       10.73      9.61 o 
  -4  14   4       96.10       83.31     14.86 o 
  -3  14   4        0.01       -3.42      5.81 o 
  -2  14   4       44.20       69.87     11.10 o 
  -1  14   4       44.44       55.78      9.52 o 
   0  14   4      132.74      136.63     12.57 o 
   1  14   4      108.44       97.54     15.87 o 
   2  14   4        5.86       13.04      6.66 o 
   3  14   4       64.22       76.82     13.08 o 
   4  14   4       92.48      116.90     16.62 o 
   5  14   4       22.61       20.20     12.44 o 
  -4  15   4        7.46       -2.57      7.31 o 
  -3  15   4       94.63      101.82     13.15 o 
  -2  15   4        0.25        0.11      5.37 o 
  -1  15   4       28.03       22.64      7.79 o 
   0  15   4      173.66      180.96     14.59 o 
   1  15   4        8.57       15.43      6.04 o 
   2  15   4      113.85      133.09     13.37 o 
   3  15   4       82.80       94.04     16.21 o 
   4  15   4      187.70      219.84     24.08 o 
  -4  16   4        1.26       -2.08      8.92 o 
  -3  16   4        9.01       10.24     10.00 o 
  -2  16   4        1.63        6.72      8.10 o 
  -1  16   4      123.52      135.34     14.43 o 
   0  16   4       11.53       31.39     17.78 o 
   1  16   4        2.63        1.31      7.16 o 
   2  16   4       57.11       72.87     16.10 o 
   3  16   4       49.96       44.57     16.30 o 
  -3  17   4        0.03       -0.62      7.87 o 
  -2  17   4        0.51        6.05      7.65 o 
  -1  17   4        0.84       -4.35      6.92 o 
   0  17   4       28.94       36.89     11.77 o 
   1  17   4        0.89        1.47      7.67 o 
   2  17   4        7.94       -9.45     10.24 o 
   3  17   4        1.13        6.12     10.88 o 
  -2  18   4       14.63       25.27     16.16 o 
  -1  18   4       69.33      105.16     18.08 o 
   0  18   4       23.91        8.98      8.75 o 
   1  18   4       14.48        5.69     10.61 o 
  -7   0   5       25.17       23.72     11.77 o 
  -5   0   5       67.21       65.62      9.49 o 
  -3   0   5     4852.93     5182.84    128.50 o 
  -1   0   5       42.65       49.14      3.45 o 
   1   0   5     2414.22     2336.94     61.44 o 
   3   0   5     1097.64      994.98     29.01 o 
   5   0   5       93.83      132.18     20.99 o 
   7   0   5        3.40       -1.50     11.29 o 
  -8   1   5        1.57       18.87     23.01 o 
  -7   1   5       18.25       18.96     10.27 o 
  -6   1   5        3.55       -1.03      5.20 o 
  -5   1   5      171.98      187.11     10.60 o 
  -4   1   5       23.29       24.80      5.21 o 
  -3   1   5     1644.75     1802.58     35.17 o 
  -2   1   5     4537.09     4841.02    132.23 o 
  -1   1   5        3.08        5.38      1.09 o 
   0   1   5       78.59       64.89      2.83 o 
   1   1   5      770.78      901.20     14.99 o 
   2   1   5       44.03       58.26      3.64 o 
   3   1   5       70.35       79.12      5.62 o 
   4   1   5       69.23       58.27      6.37 o 
   5   1   5        1.13       12.12      7.97 o 
   6   1   5       46.73       37.58     10.74 o 
   7   1   5      128.17       97.57     16.07 o 
  -8   2   5        0.68        4.63     10.87 o 
  -7   2   5        0.41        1.16      6.25 o 
  -6   2   5        5.99        7.61      5.10 o 
  -5   2   5      147.53      156.27     10.29 o 
  -4   2   5      166.99      169.83      8.53 o 
  -3   2   5      417.95      437.87     22.26 o 
  -2   2   5      586.41      574.12     13.47 o 
  -1   2   5     6688.60     6883.13    109.78 o 
   0   2   5     1173.77     1175.99     14.30 o 
   1   2   5      578.21      562.42     10.70 o 
   2   2   5     1118.40     1150.69     18.88 o 
   3   2   5        6.76        4.71      4.33 o 
   4   2   5       14.69       12.06      5.03 o 
   5   2   5      184.99      171.33     11.60 o 
   6   2   5       16.76       12.81      8.36 o 
   7   2   5       22.70       11.03      9.48 o 
  -8   3   5        0.09        2.81     11.34 o 
  -7   3   5        1.86       -0.17      5.05 o 
  -6   3   5       10.76       17.41      7.91 o 
  -5   3   5      132.17      124.80      9.58 o 
  -4   3   5        1.12       -0.34      2.95 o 
  -3   3   5       10.10        7.43      5.83 o 
  -2   3   5       84.72       80.76      3.99 o 
  -1   3   5     5829.14     5908.72     70.19 o 
   0   3   5      836.31      825.11     15.41 o 
   1   3   5      860.85      972.59     16.69 o 
   2   3   5      197.86      201.37      7.46 o 
   3   3   5       95.78      114.14      8.58 o 
   4   3   5      131.40      157.89     14.46 o 
   5   3   5      122.54      136.44     11.73 o 
   6   3   5       17.87       26.51      9.31 o 
   7   3   5       50.94       52.46     19.41 o 
  -7   4   5        2.74       10.49      8.40 o 
  -6   4   5       62.23       46.57      7.92 o 
  -5   4   5      394.33      388.36     15.37 o 
  -4   4   5      546.48      564.75     16.53 o 
  -3   4   5      383.90      326.49     17.98 o 
  -2   4   5      217.31      256.81      6.95 o 
  -1   4   5      227.78      214.49      5.50 o 
   0   4   5      619.14      656.65     13.08 o 
   1   4   5     4212.50     4459.05     74.12 o 
   2   4   5     1808.85     1771.07     35.52 o 
   3   4   5       20.83       33.67      5.73 o 
   4   4   5     1256.56     1239.99     40.79 o 
   5   4   5       38.72       63.17      8.89 o 
   6   4   5        0.01       -9.88      9.88 o 
   7   4   5        1.45        8.14     10.58 o 
  -7   5   5        0.29        1.95      6.22 o 
  -6   5   5      127.46      162.34     17.55 o 
  -5   5   5      211.85      202.28     10.87 o 
  -4   5   5       38.71       57.76      5.02 o 
  -3   5   5       59.76       67.57      5.23 o 
  -2   5   5      135.11      122.06      5.24 o 
  -1   5   5       22.63       40.17      2.96 o 
   0   5   5      706.05      786.43     21.77 o 
   1   5   5     2291.18     2361.45     44.28 o 
   2   5   5     1859.92     1840.75     33.30 o 
   3   5   5        0.25       10.63      4.63 o 
   4   5   5        1.11        3.15      5.19 o 
   5   5   5        1.81        5.35      9.17 o 
   6   5   5        1.26        8.15      6.64 o 
   7   5   5        2.54       11.16     12.04 o 
  -7   6   5       99.35       90.83     17.00 o 
  -6   6   5        1.49       21.42     12.77 o 
  -5   6   5      178.90      182.20     12.13 o 
  -4   6   5       41.29       55.80      7.15 o 
  -3   6   5      105.60      135.28     12.98 o 
  -2   6   5       10.97       24.49      4.18 o 
  -1   6   5      537.63      602.37     12.35 o 
   0   6   5      412.96      416.84     11.91 o 
   1   6   5      103.22      117.75      6.06 o 
   2   6   5      150.36      134.98      8.83 o 
   3   6   5      527.32      540.08     20.88 o 
   4   6   5        3.71       18.56      8.70 o 
   5   6   5        1.58       -6.35      6.35 o 
   6   6   5       24.08       39.86     12.61 o 
   7   6   5        0.11       -7.37     12.35 o 
  -7   7   5        0.78       -1.29      7.04 o 
  -6   7   5        1.91       16.54     10.79 o 
  -5   7   5        5.95        5.86      5.24 o 
  -4   7   5       10.28       23.64      6.26 o 
  -3   7   5        7.73       26.93      7.52 o 
  -2   7   5      559.46      564.60     20.77 o 
  -1   7   5       96.91      112.72      9.71 o 
   0   7   5      406.96      330.76     10.86 o 
   1   7   5        8.20        8.59      3.70 o 
   2   7   5       53.14       50.42      4.17 o 
   3   7   5      443.15      445.77     25.04 o 
   4   7   5       59.13       68.02      9.75 o 
   5   7   5        5.20       -0.31      4.32 o 
   6   7   5      144.01      122.05     17.29 o 
   7   7   5        0.01        5.85     10.63 o 
  -7   8   5        5.47       30.59     14.57 o 
  -6   8   5        1.57        3.54     13.29 o 
  -5   8   5       45.94       45.76      9.87 o 
  -4   8   5      134.19      164.54     12.22 o 
  -3   8   5      198.59      210.06     12.33 o 
  -2   8   5      185.70      161.94     12.30 o 
  -1   8   5     1037.44     1094.24     25.90 o 
   0   8   5       43.85       51.93      6.99 o 
   1   8   5      669.36      630.16     17.60 o 
   2   8   5      133.38      125.64      7.00 o 
   3   8   5      141.84      144.39     10.32 o 
   4   8   5       63.97       58.01      8.19 o 
   5   8   5        6.54       16.41     10.28 o 
   6   8   5        3.48       13.81     13.33 o 
  -7   9   5        2.46      147.89    102.39 o 
  -6   9   5       19.50       26.18     10.54 o 
  -5   9   5      249.11      268.90     22.16 o 
  -4   9   5      723.80      673.13     27.24 o 
  -3   9   5      293.35      333.60     17.11 o 
  -2   9   5        0.23       25.69     12.65 o 
  -1   9   5      438.95      437.62     13.36 o 
   0   9   5      637.79      647.42     18.39 o 
   1   9   5      614.58      648.11     28.65 o 
   2   9   5       14.02       16.10      3.64 o 
   3   9   5       18.75       43.17     10.70 o 
   4   9   5       57.15       61.22      8.31 o 
   5   9   5        6.92       -0.03      5.78 o 
   6   9   5        2.57        6.10      8.35 o 
  -6  10   5        1.45       19.55      9.72 o 
  -5  10   5       90.82       92.22     15.74 o 
  -4  10   5      101.68      119.80     11.41 o 
  -3  10   5        2.25        0.70      4.53 o 
  -2  10   5       25.74       31.71      6.31 o 
  -1  10   5      242.97      252.28     14.71 o 
   0  10   5      966.00      943.51     25.91 o 
   1  10   5      887.38      835.46     24.62 o 
   2  10   5     1796.53     1671.09     41.04 o 
   3  10   5      398.81      363.15     17.60 o 
   4  10   5      259.43      280.75     23.76 o 
   5  10   5       14.62       25.20     10.14 o 
   6  10   5       53.35       81.93     16.51 o 
  -6  11   5       31.20       32.89     12.10 o 
  -5  11   5       36.18       31.48     10.99 o 
  -4  11   5      138.92      163.52     13.32 o 
  -3  11   5       11.28        0.38      4.40 o 
  -2  11   5        3.09        4.18      5.08 o 
  -1  11   5      412.75      423.08     20.23 o 
   0  11   5      121.63      151.81      9.72 o 
   1  11   5       96.67       92.54      8.07 o 
   2  11   5       96.72      101.46      7.54 o 
   3  11   5        5.29       24.36      9.40 o 
   4  11   5        7.94        3.63      8.03 o 
   5  11   5      230.90      241.93     25.50 o 
   6  11   5        0.50        7.67     10.09 o 
  -6  12   5        7.40        8.09     11.90 o 
  -5  12   5        0.60       13.65      9.02 o 
  -4  12   5      124.36      135.54     13.65 o 
  -3  12   5        2.89       -2.30      6.54 o 
  -2  12   5      236.87      250.51     15.53 o 
  -1  12   5        0.60       10.03      8.93 o 
   0  12   5      342.52      328.48     15.41 o 
   1  12   5      511.46      485.37     18.32 o 
   2  12   5       13.87       11.28      4.23 o 
   3  12   5       62.37       79.20     12.81 o 
   4  12   5       27.90       18.64      8.79 o 
   5  12   5       36.38       53.14     14.99 o 
  -5  13   5       29.22       35.88     13.88 o 
  -4  13   5      130.80      140.69     17.29 o 
  -3  13   5      117.05      118.01     13.34 o 
  -2  13   5       40.04       56.78     10.19 o 
  -1  13   5      483.21      472.86     22.26 o 
   0  13   5      566.62      550.61     21.24 o 
   1  13   5       37.01       43.26      7.13 o 
   2  13   5        5.05        1.56      4.23 o 
   3  13   5        4.85       17.89      9.70 o 
   4  13   5        4.26        9.53      8.77 o 
   5  13   5       22.58       29.09     11.81 o 
  -5  14   5       36.69       41.65     15.33 o 
  -4  14   5        8.99       15.30     11.86 o 
  -3  14   5        3.22       -2.04      5.51 o 
  -2  14   5       41.74       51.24      9.51 o 
  -1  14   5        1.19        4.34      7.79 o 
   0  14   5       74.39       80.32     10.23 o 
   1  14   5       60.15       96.83     12.88 o 
   2  14   5       22.60       14.50      6.46 o 
   3  14   5      399.95      386.68     28.73 o 
   4  14   5       20.28       11.36     10.21 o 
  -4  15   5        1.60      -12.99     12.99 o 
  -3  15   5       85.86      104.45     14.11 o 
  -2  15   5        4.60        7.94      7.62 o 
  -1  15   5        6.58        5.63      5.94 o 
   0  15   5       21.13       24.49      7.73 o 
   1  15   5       16.86       23.86      9.34 o 
   2  15   5       26.02       23.46      9.40 o 
   3  15   5        1.48       16.56      9.54 o 
   4  15   5      102.84      128.79     19.33 o 
  -4  16   5       13.93       29.99     21.85 o 
  -3  16   5       22.14       40.62     14.39 o 
  -2  16   5       78.11       79.70     12.41 o 
  -1  16   5       56.12       53.38     10.03 o 
   0  16   5        1.30       -2.46      6.29 o 
   1  16   5        7.25       16.81     11.84 o 
   2  16   5       62.70       55.23     14.99 o 
   3  16   5        2.32       -1.55      7.86 o 
  -3  17   5        4.29       10.07     10.15 o 
  -2  17   5       14.63        8.67      9.67 o 
  -1  17   5       38.97       42.54     11.96 o 
   0  17   5       33.17       37.64     11.39 o 
   1  17   5      102.75      111.63     15.59 o 
   2  17   5       49.41       47.61     16.00 o 
  -1  18   5        8.27        6.29      9.47 o 
   0  18   5      114.69      136.76     22.64 o 
   1  18   5       25.61       25.56     13.84 o 
  -8   0   6        4.02       15.59     24.19 o 
  -6   0   6       13.23       35.32     15.05 o 
  -4   0   6      714.61      684.96     28.51 o 
  -2   0   6     3068.80     3127.81     67.00 o 
   0   0   6     1055.83     1035.84     20.73 o 
   2   0   6     2197.62     2175.68     51.72 o 
   4   0   6     1580.38     1476.16     46.54 o 
   6   0   6        3.49        2.41      9.53 o 
  -8   1   6        6.24      615.44    394.87 o 
  -7   1   6        0.49        1.09      4.71 o 
  -6   1   6        8.88        6.21      4.95 o 
  -5   1   6       60.43       65.13      7.91 o 
  -4   1   6       17.40       31.32      5.73 o 
  -3   1   6     2167.36     2366.65     76.99 o 
  -2   1   6      982.73     1126.92     23.58 o 
  -1   1   6      662.44      617.37      8.29 o 
   0   1   6      122.63      133.91      5.81 o 
   1   1   6     1402.61     1404.79     30.15 o 
   2   1   6      342.81      350.50     10.39 o 
   3   1   6        3.10        1.40      4.68 o 
   4   1   6      688.87      674.53     22.80 o 
   5   1   6       71.14       58.04     11.28 o 
   6   1   6        0.64       11.80      9.88 o 
   7   1   6        2.61       -0.14      6.56 o 
  -8   2   6        3.34       -9.01     11.15 o 
  -7   2   6        0.82       -1.41      5.46 o 
  -6   2   6       17.37       16.72      5.41 o 
  -5   2   6       47.79       56.57      7.66 o 
  -4   2   6      290.59      301.43     12.06 o 
  -3   2   6       44.73       52.33      5.59 o 
  -2   2   6      327.25      343.25      9.27 o 
  -1   2   6      589.93      589.67     13.81 o 
   0   2   6     4754.26     4786.89     58.36 o 
   1   2   6     1027.58     1097.16     18.75 o 
   2   2   6     1780.43     1775.03     45.35 o 
   3   2   6       40.23       31.24      5.70 o 
   4   2   6        4.90        5.52      5.80 o 
   5   2   6      628.68      592.36     25.76 o 
   6   2   6      102.75      113.23     16.81 o 
   7   2   6       10.10       11.52     10.00 o 
  -8   3   6        0.50        5.27      9.69 o 
  -7   3   6        3.31        2.02      5.77 o 
  -6   3   6       21.01       33.55      6.39 o 
  -5   3   6      417.51      419.64     18.95 o 
  -4   3   6        9.30       25.12      6.99 o 
  -3   3   6      207.37      226.58      9.53 o 
  -2   3   6     4413.26     4432.15     67.43 o 
  -1   3   6       74.88       61.57      2.73 o 
   0   3   6     4769.65     4893.47     64.08 o 
   1   3   6      450.50      467.33     10.73 o 
   2   3   6      224.58      245.74      7.02 o 
   3   3   6      483.83      476.45     18.52 o 
   4   3   6       35.14       39.68      9.64 o 
   5   3   6      200.08      169.22     13.17 o 
   6   3   6        5.93        8.93      7.85 o 
   7   3   6        0.01       -3.49      8.53 o 
  -7   4   6       23.85       23.58     18.39 o 
  -6   4   6       65.69       55.53      7.37 o 
  -5   4   6      601.11      609.93     21.93 o 
  -4   4   6        4.20       -0.47      2.87 o 
  -3   4   6       42.02       43.11      5.99 o 
  -2   4   6      228.15      217.11      6.31 o 
  -1   4   6      197.99      201.76      6.61 o 
   0   4   6      103.33      105.39      4.29 o 
   1   4   6     1702.16     1771.98     31.18 o 
   2   4   6       39.83       37.95      3.17 o 
   3   4   6        3.13       10.65      4.57 o 
   4   4   6       12.22       11.26      5.96 o 
   5   4   6       91.32       63.54     15.34 o 
   6   4   6       20.95       27.73     11.51 o 
   7   4   6       10.58       72.45     47.24 o 
  -7   5   6        1.99        8.85      9.82 o 
  -6   5   6        5.08        3.63      6.64 o 
  -5   5   6      401.54      368.38     15.39 o 
  -4   5   6       14.72       17.56      6.26 o 
  -3   5   6      144.64      121.56      6.81 o 
  -2   5   6        6.54        8.50      1.93 o 
  -1   5   6       30.65       34.71      3.33 o 
   0   5   6      703.87      655.37     22.06 o 
   1   5   6      106.24       97.53      7.93 o 
   2   5   6     3179.12     3195.42     56.90 o 
   3   5   6       20.46       16.58      5.86 o 
   4   5   6      289.42      281.58     21.00 o 
   5   5   6        0.82        7.62      9.04 o 
   6   5   6        1.62       -3.53      6.53 o 
   7   5   6        4.65       11.23     11.17 o 
  -7   6   6       15.80       36.92     14.24 o 
  -6   6   6      159.77      171.50     18.80 o 
  -5   6   6       99.34       79.74      9.22 o 
  -4   6   6      134.82      148.73     10.89 o 
  -3   6   6       56.42       50.45      6.00 o 
  -2   6   6       73.22       65.02      4.50 o 
  -1   6   6       34.41       30.69      4.42 o 
   0   6   6       41.40       48.77      4.71 o 
   1   6   6        7.40       14.22      3.84 o 
   2   6   6      717.23      674.69     17.23 o 
   3   6   6        3.58        6.35      4.68 o 
   4   6   6      105.21      110.85     11.34 o 
   5   6   6       78.52       86.86     11.82 o 
   6   6   6       28.32       54.01     10.96 o 
   7   6   6       11.55       12.67     11.26 o 
  -7   7   6        9.97       30.59     11.43 o 
  -6   7   6        9.38       22.11     12.02 o 
  -5   7   6        4.48        2.79      4.70 o 
  -4   7   6       47.06       55.47      7.88 o 
  -3   7   6      986.61     1030.88     38.47 o 
  -2   7   6        5.49        2.78      2.97 o 
  -1   7   6     1915.41     1885.65     35.02 o 
   0   7   6      802.12      792.12     20.28 o 
   1   7   6      240.68      217.86      9.01 o 
   2   7   6       67.14       73.50      6.29 o 
   3   7   6       67.87       94.12     17.11 o 
   4   7   6        0.22       10.92      7.99 o 
   5   7   6       32.63       39.19      8.31 o 
   6   7   6       83.89       41.77     12.09 o 
   7   7   6        1.42      -12.13     15.36 o 
  -7   8   6        6.47        5.09      8.16 o 
  -6   8   6        2.61       14.99     12.24 o 
  -5   8   6       63.44       56.78      8.48 o 
  -4   8   6        1.27        3.72      4.96 o 
  -3   8   6      116.39       96.93     10.20 o 
  -2   8   6        6.87        2.60      6.41 o 
  -1   8   6      142.43      148.91      7.39 o 
   0   8   6       86.81      104.03      9.63 o 
   1   8   6       20.89       31.98      4.85 o 
   2   8   6      619.17      609.04     17.43 o 
   3   8   6      109.96       96.57     10.04 o 
   4   8   6       75.17       81.95     12.43 o 
   5   8   6       91.02      103.50     12.02 o 
   6   8   6       12.04       22.35     11.69 o 
  -7   9   6       13.19        6.56     22.44 o 
  -6   9   6       38.47       42.41     16.42 o 
  -5   9   6        1.21        1.69      5.02 o 
  -4   9   6       11.37        0.20      4.74 o 
  -3   9   6      150.34      161.74     11.66 o 
  -2   9   6      288.56      302.49     17.18 o 
  -1   9   6      608.24      648.00     20.10 o 
   0   9   6     1344.34     1320.13     36.26 o 
   1   9   6      340.34      327.41     14.11 o 
   2   9   6      160.12      167.45      9.36 o 
   3   9   6      325.36      312.52     17.23 o 
   4   9   6       27.06       41.31      7.56 o 
   5   9   6        0.82       -0.83      6.38 o 
   6   9   6       48.83       41.30     15.40 o 
  -6  10   6       11.98       -3.85      7.22 o 
  -5  10   6        1.55        5.82      7.62 o 
  -4  10   6      127.66      115.16     11.67 o 
  -3  10   6       21.37       26.09      6.72 o 
  -2  10   6        0.12       -1.54      5.11 o 
  -1  10   6      104.11      121.46     11.98 o 
   0  10   6       10.78       19.97     10.95 o 
   1  10   6     1525.15     1507.88     39.63 o 
   2  10   6       13.22       11.75      4.35 o 
   3  10   6      399.27      424.31     19.43 o 
   4  10   6       33.60       56.65     11.29 o 
   5  10   6      101.93      122.72     17.43 o 
   6  10   6        0.01        0.61      7.39 o 
  -6  11   6        0.05       -0.28     12.97 o 
  -5  11   6        7.21        3.98     11.04 o 
  -4  11   6      187.05      195.45     15.62 o 
  -3  11   6      133.07      130.44     12.37 o 
  -2  11   6      338.39      331.68     17.41 o 
  -1  11   6       41.71       61.50      8.33 o 
   0  11   6      800.45      741.05     23.96 o 
   1  11   6       45.75       41.99      6.46 o 
   2  11   6      209.83      180.70     10.17 o 
   3  11   6        9.95       28.26      9.16 o 
   4  11   6        1.02        4.95      7.04 o 
   5  11   6       62.66       74.57     15.38 o 
   6  11   6        1.49       -0.10      8.95 o 
  -6  12   6        0.84       20.64     14.67 o 
  -5  12   6       12.69        9.47      7.53 o 
  -4  12   6       14.34       19.85      7.84 o 
  -3  12   6       65.40       74.44      9.80 o 
  -2  12   6        0.61       -3.18      4.92 o 
  -1  12   6      982.66      945.32     35.71 o 
   0  12   6       30.76       26.81      5.41 o 
   1  12   6        3.76        5.75      4.23 o 
   2  12   6       86.67       78.27      7.54 o 
   3  12   6       30.97       34.24     11.37 o 
   4  12   6      150.53      193.35     20.43 o 
   5  12   6        2.19        5.53     11.80 o 
  -5  13   6       22.99       20.52     13.82 o 
  -4  13   6        1.01        0.77      5.78 o 
  -3  13   6        4.60       10.93      6.83 o 
  -2  13   6       61.53       81.87     10.29 o 
  -1  13   6      155.18      154.81     13.76 o 
   0  13   6        9.69        2.82      4.71 o 
   1  13   6       47.51       58.93      6.96 o 
   2  13   6        0.65       -1.87      5.18 o 
   3  13   6        6.61        6.47      7.86 o 
   4  13   6       38.56       22.77     10.29 o 
   5  13   6       18.00        1.42      8.37 o 
  -5  14   6        8.37       27.81     23.62 o 
  -4  14   6       18.60       59.50     17.57 o 
  -3  14   6       26.24       29.31      9.11 o 
  -2  14   6       20.39       27.24      8.48 o 
  -1  14   6       19.31       27.09      8.80 o 
   0  14   6      354.24      351.77     19.33 o 
   1  14   6       56.62       70.88     11.97 o 
   2  14   6      215.34      225.96     19.84 o 
   3  14   6        5.86       11.33      8.70 o 
   4  14   6        0.13       13.69     10.14 o 
  -4  15   6       12.96       17.49     14.38 o 
  -3  15   6       18.37       36.32     17.60 o 
  -2  15   6        4.05        1.44      6.42 o 
  -1  15   6        0.13       -2.38      5.78 o 
   0  15   6        0.22        6.94      7.76 o 
   1  15   6      106.17      108.28     14.63 o 
   2  15   6      130.28      148.65     16.90 o 
   3  15   6       15.67       18.95     15.08 o 
   4  15   6        0.04       -0.75     10.64 o 
  -4  16   6       22.18       22.53     20.34 o 
  -3  16   6        0.27       -3.29      7.09 o 
  -2  16   6       27.61       42.52      9.75 o 
  -1  16   6       70.55       59.79     10.95 o 
   0  16   6       49.13       38.30     10.69 o 
   1  16   6        4.11       -6.40      7.46 o 
   2  16   6       53.96       65.54     18.57 o 
   3  16   6      197.75      185.85     24.34 o 
  -3  17   6        0.10        2.36     13.87 o 
  -2  17   6       63.34       49.18     12.17 o 
  -1  17   6        8.83       15.66     10.09 o 
   0  17   6       88.17       84.60     14.68 o 
   1  17   6        1.50       -7.97      9.83 o 
   2  17   6       74.05       80.66     19.07 o 
  -1  18   6        1.35        1.58      7.89 o 
   0  18   6       49.89       48.51     17.63 o 
  -7   0   7        0.38        4.71     10.97 o 
  -5   0   7        2.79        9.44      8.18 o 
  -3   0   7      466.47      455.53     25.40 o 
  -1   0   7     2829.71     3015.81    226.01 o 
   1   0   7     3514.78     3456.53     77.37 o 
   3   0   7      187.84      185.27     29.52 o 
   5   0   7       90.79       75.99     18.29 o 
   7   0   7        2.54        5.67     11.26 o 
  -8   1   7        0.71        7.09     12.88 o 
  -7   1   7        4.31        4.30      5.80 o 
  -6   1   7        0.27        9.70      5.60 o 
  -5   1   7        2.27       16.07      5.88 o 
  -4   1   7        4.05       14.76      6.07 o 
  -3   1   7      653.55      756.18     30.04 o 
  -2   1   7     1708.90     1761.46     34.87 o 
  -1   1   7     1229.42     1161.57     15.56 o 
   0   1   7       13.09       13.20      2.98 o 
   1   1   7     1340.13     1380.58     27.45 o 
   2   1   7      708.60      684.86     17.31 o 
   3   1   7     1602.40     1685.64     43.62 o 
   4   1   7      131.30      133.00     10.02 o 
   5   1   7       20.39       13.72      7.95 o 
   6   1   7        0.51       -3.71      7.60 o 
   7   1   7        3.14       23.69     27.19 o 
  -8   2   7        2.95        6.64     18.44 o 
  -7   2   7        1.95       10.87      6.33 o 
  -6   2   7        1.42       19.38      8.84 o 
  -5   2   7       20.96       19.68      7.59 o 
  -4   2   7       65.67       74.00      6.77 o 
  -3   2   7     1357.78     1295.37     38.52 o 
  -2   2   7      663.10      644.83     13.01 o 
  -1   2   7        7.01       27.53      4.55 o 
   0   2   7      820.50      811.93     12.87 o 
   1   2   7       16.08       20.80      3.40 o 
   2   2   7     1253.82     1292.24     33.63 o 
   3   2   7     1713.91     1596.27     87.09 o 
   4   2   7      171.05      166.06     11.63 o 
   5   2   7      369.69      366.78     19.82 o 
   6   2   7        1.74        9.86      8.22 o 
   7   2   7       63.98       54.02     14.73 o 
  -7   3   7        6.92       12.13      8.08 o 
  -6   3   7        9.76       25.22     10.58 o 
  -5   3   7       77.64       76.84      9.27 o 
  -4   3   7      108.22      131.46     11.61 o 
  -3   3   7       73.22      103.71     11.27 o 
  -2   3   7      274.29      253.00      9.08 o 
  -1   3   7       86.57       93.61      5.62 o 
   0   3   7      431.21      413.51      8.38 o 
   1   3   7        0.11        7.66      3.90 o 
   2   3   7     2285.11     2416.59     43.33 o 
   3   3   7      124.89      133.23     10.68 o 
   4   3   7      216.11      209.04     17.89 o 
   5   3   7       61.40       73.14      9.95 o 
   6   3   7       25.31        3.39      7.10 o 
   7   3   7        9.24       29.04     12.75 o 
  -7   4   7        0.70       14.52      9.17 o 
  -6   4   7       80.10       82.29      8.33 o 
  -5   4   7       23.00       34.48      9.87 o 
  -4   4   7      810.47      755.39     41.49 o 
  -3   4   7      110.82      105.90      6.06 o 
  -2   4   7       54.09       59.11      4.83 o 
  -1   4   7        0.32        2.39      2.77 o 
   0   4   7      208.29      231.80      6.49 o 
   1   4   7     3059.44     3229.55     55.28 o 
   2   4   7     3821.29     3833.46     66.95 o 
   3   4   7        5.81       13.75      5.52 o 
   4   4   7       59.86       43.34      7.64 o 
   5   4   7      125.91      108.68     14.83 o 
   6   4   7        2.70        1.85      6.71 o 
   7   4   7       37.99       26.33     14.34 o 
  -7   5   7        0.07        3.97      8.52 o 
  -6   5   7        1.00       -3.52      6.37 o 
  -5   5   7        1.41       -4.15      4.15 o 
  -4   5   7       41.61       43.62      6.30 o 
  -3   5   7      108.50      119.34      6.39 o 
  -2   5   7        3.68        3.66      1.88 o 
  -1   5   7     1100.48      994.90     17.91 o 
   0   5   7     4579.90     4762.08     77.06 o 
   1   5   7    10838.55    10886.17    184.25 o 
   2   5   7      877.42      808.49     25.08 o 
   3   5   7      996.42      954.60     31.87 o 
   4   5   7      112.75      123.08     14.91 o 
   5   5   7        1.46       15.37      8.86 o 
   6   5   7        3.39        9.03      8.74 o 
   7   5   7       13.57        9.75     19.75 o 
  -7   6   7       12.88       15.64     19.08 o 
  -6   6   7        9.00        7.79      7.38 o 
  -5   6   7       49.40       49.44      8.39 o 
  -4   6   7        0.05        8.16      6.98 o 
  -3   6   7      112.42      115.70      5.70 o 
  -2   6   7      114.21      106.22      4.88 o 
  -1   6   7       11.17       13.08      2.54 o 
   0   6   7       29.94       43.33      5.17 o 
   1   6   7       16.40       13.22      6.34 o 
   2   6   7       61.87       44.98      4.15 o 
   3   6   7      104.55      105.19     10.40 o 
   4   6   7      247.68      232.27     17.06 o 
   5   6   7        3.38        3.88      7.53 o 
   6   6   7        0.06        8.42      8.73 o 
   7   6   7        4.40       41.92     18.85 o 
  -7   7   7        0.77       21.32     21.43 o 
  -6   7   7        1.74       -7.22      7.22 o 
  -5   7   7        0.48        5.72      5.15 o 
  -4   7   7       37.84       43.55      8.68 o 
  -3   7   7      146.50      158.02     10.87 o 
  -2   7   7       13.85       21.66      5.02 o 
  -1   7   7       85.94       73.88      5.05 o 
   0   7   7        6.35        3.02      2.71 o 
   1   7   7      583.39      589.21     29.98 o 
   2   7   7       32.05       31.56      4.21 o 
   3   7   7       45.62       74.33      9.34 o 
   4   7   7       91.54       84.79     10.06 o 
   5   7   7       42.02       48.72     10.32 o 
   6   7   7       10.86        3.67      9.76 o 
  -7   8   7        0.02       17.27     13.63 o 
  -6   8   7        0.33       20.10     10.50 o 
  -5   8   7        0.08        3.49      4.93 o 
  -4   8   7      430.28      474.97     26.38 o 
  -3   8   7      188.15      201.52     12.80 o 
  -2   8   7      419.78      434.47     16.73 o 
  -1   8   7        9.72       12.40      3.34 o 
   0   8   7       23.15       31.60      5.09 o 
   1   8   7      105.02      100.56      7.63 o 
   2   8   7      111.07      101.35      7.24 o 
   3   8   7      384.11      362.57     19.78 o 
   4   8   7        0.11       -3.31      5.34 o 
   5   8   7      132.18      109.16     13.29 o 
   6   8   7       97.90      131.24     19.22 o 
  -7   9   7        4.28        4.42     12.81 o 
  -6   9   7       48.88       81.61     17.21 o 
  -5   9   7        6.91        7.54      5.51 o 
  -4   9   7       17.73       35.71      8.42 o 
  -3   9   7      333.24      295.98     15.54 o 
  -2   9   7      162.82      158.65     11.13 o 
  -1   9   7      171.94      150.93      8.23 o 
   0   9   7      416.78      400.15     14.47 o 
   1   9   7       71.00       85.51      7.31 o 
   2   9   7     1058.79     1042.45     30.14 o 
   3   9   7      276.36      250.59     15.41 o 
   4   9   7        7.75        6.18      5.62 o 
   5   9   7        4.80        6.34      9.37 o 
   6   9   7        3.06        4.48      8.10 o 
  -6  10   7       22.01       21.48     12.46 o 
  -5  10   7       10.80       26.32      8.08 o 
  -4  10   7       32.41       36.40      7.81 o 
  -3  10   7        3.08       10.72      7.38 o 
  -2  10   7       20.67       69.67     17.02 o 
  -1  10   7        2.84       -0.27      4.15 o 
   0  10   7      345.02      308.16     15.57 o 
   1  10   7      101.60      103.83      8.69 o 
   2  10   7        5.14        2.17      3.79 o 
   3  10   7      623.97      635.99     28.03 o 
   4  10   7        0.01       32.63     33.92 o 
   5  10   7       29.54       51.01     13.07 o 
   6  10   7       18.76       21.29     11.24 o 
  -6  11   7        9.59       34.61     22.24 o 
  -5  11   7       25.52       12.39      8.75 o 
  -4  11   7       76.68       75.56     10.78 o 
  -3  11   7      241.72      245.11     18.82 o 
  -2  11   7       95.76       96.17     12.58 o 
  -1  11   7      200.29      188.03     16.21 o 
   0  11   7      422.22      399.30     16.12 o 
   1  11   7       31.68       39.01      6.19 o 
   2  11   7        5.22        4.04      4.59 o 
   3  11   7      184.12      168.72     12.88 o 
   4  11   7      127.02      119.07     15.94 o 
   5  11   7      113.94      119.15     17.47 o 
  -6  12   7        3.92        4.30      9.82 o 
  -5  12   7        0.99       -3.76      9.34 o 
  -4  12   7        0.08       13.21     11.58 o 
  -3  12   7       35.37       31.06      7.70 o 
  -2  12   7     1309.04     1276.95     56.70 o 
  -1  12   7       14.09       14.77      5.98 o 
   0  12   7       43.81       51.33      6.89 o 
   1  12   7      131.03      122.39      9.83 o 
   2  12   7       61.21       63.68      6.81 o 
   3  12   7       95.70       92.49     13.81 o 
   4  12   7       54.59       58.23     13.53 o 
   5  12   7       55.85      107.76     20.05 o 
  -5  13   7        6.13       13.41     11.38 o 
  -4  13   7        1.09       22.88     10.24 o 
  -3  13   7       80.82       92.49     12.16 o 
  -2  13   7       39.07       42.50      8.76 o 
  -1  13   7        0.45        4.93      5.53 o 
   0  13   7      217.53      218.41     14.75 o 
   1  13   7       37.58       46.20     11.21 o 
   2  13   7       12.35        2.91      6.20 o 
   3  13   7       54.63       51.50     12.50 o 
   4  13   7        5.38        5.08      7.80 o 
   5  13   7        0.93        8.68     10.70 o 
  -5  14   7        2.38       25.98     20.50 o 
  -4  14   7       55.52       82.62     19.45 o 
  -3  14   7       21.46       44.53     12.77 o 
  -2  14   7        2.62       11.41      6.75 o 
  -1  14   7       54.00       65.54     10.62 o 
   0  14   7       29.28       38.83     11.63 o 
   1  14   7        6.06        3.73      4.22 o 
   2  14   7        0.34       -6.37      7.14 o 
   3  14   7       20.21       16.41      9.27 o 
   4  14   7       23.45       69.30     16.17 o 
  -4  15   7        0.03        8.22     11.52 o 
  -3  15   7        2.03        7.20      7.65 o 
  -2  15   7        0.75       -1.39      5.73 o 
  -1  15   7       20.37       33.65      8.41 o 
   0  15   7       13.06       15.89      7.82 o 
   1  15   7        9.03        6.88      7.20 o 
   2  15   7      271.49      271.88     22.87 o 
   3  15   7       51.76       78.54     15.16 o 
   4  15   7       12.82        0.94      8.36 o 
  -3  16   7       24.26        9.91      9.99 o 
  -2  16   7       39.33       46.31     12.90 o 
  -1  16   7       12.56        5.22      7.20 o 
   0  16   7       31.41       42.11     12.97 o 
   1  16   7       11.75       -0.51      6.83 o 
   2  16   7        0.00        9.13      9.00 o 
   3  16   7      133.09      129.88     23.54 o 
  -2  17   7        0.00       -7.96      9.39 o 
  -1  17   7        7.98        3.60      8.69 o 
   0  17   7        1.14       -1.09      7.61 o 
   1  17   7       86.97      137.43     28.66 o 
   2  17   7        9.07       -5.09     11.92 o 
   0  18   7        4.42       13.82     18.56 o 
  -6   0   8       13.51        9.35      8.60 o 
  -4   0   8       38.41       43.81      7.58 o 
  -2   0   8     1015.40     1242.56     96.15 o 
   0   0   8     4194.18     4149.48     83.60 o 
   2   0   8      740.77      664.14     41.53 o 
   4   0   8      552.50      422.08     40.75 o 
   6   0   8       75.95       89.53     24.61 o 
  -7   1   8       20.33        8.39      5.64 o 
  -6   1   8        0.11        7.74      9.77 o 
  -5   1   8       18.56       23.62      6.14 o 
  -4   1   8        0.03       14.90      6.19 o 
  -3   1   8        1.05        4.75      4.73 o 
  -2   1   8     1853.34     1920.14     32.40 o 
  -1   1   8       20.66       18.31      2.40 o 
   0   1   8      415.79      395.70      8.35 o 
   1   1   8      832.20      821.35     25.87 o 
   2   1   8      111.84      110.63      6.54 o 
   3   1   8      770.59      735.84     20.00 o 
   4   1   8       26.46       33.04      6.81 o 
   5   1   8        4.30        4.10      7.13 o 
   6   1   8       47.29       71.90     23.38 o 
   7   1   8      112.58       97.76     17.68 o 
  -7   2   8        2.30        6.41      6.86 o 
  -6   2   8       38.50       37.31     10.16 o 
  -5   2   8      212.14      225.33     13.27 o 
  -4   2   8      551.51      545.64     20.50 o 
  -3   2   8       10.49       17.53      3.66 o 
  -2   2   8        1.98       -0.64      2.60 o 
  -1   2   8       43.63       48.00      8.88 o 
   0   2   8      283.64      274.54     11.28 o 
   1   2   8        0.51        4.27      4.20 o 
   2   2   8      226.25      221.10      8.52 o 
   3   2   8      697.44      621.10     39.17 o 
   4   2   8       42.48       53.00      7.43 o 
   5   2   8       65.49       62.06     13.71 o 
   6   2   8       16.53       42.30     16.41 o 
   7   2   8        5.90        4.67      9.19 o 
  -7   3   8        0.29       -2.97      7.46 o 
  -6   3   8        5.97        3.97      4.66 o 
  -5   3   8       30.06       41.47      9.60 o 
  -4   3   8     1070.89     1106.53     39.61 o 
  -3   3   8       71.95       71.88      6.50 o 
  -2   3   8     2533.37     2583.91     59.71 o 
  -1   3   8      120.26      151.37      8.15 o 
   0   3   8      404.78      402.01      8.52 o 
   1   3   8      846.81      840.64     21.25 o 
   2   3   8        3.63        4.36      3.26 o 
   3   3   8      272.64      285.85     14.34 o 
   4   3   8      643.82      641.35     31.48 o 
   5   3   8        0.54        6.79      5.44 o 
   6   3   8        0.03        0.14      6.93 o 
   7   3   8        0.70       12.49     10.61 o 
  -7   4   8        0.35       -4.47      7.70 o 
  -6   4   8        7.00       10.45      8.61 o 
  -5   4   8        3.58       12.18      6.68 o 
  -4   4   8       56.82       66.10      6.10 o 
  -3   4   8       41.96       47.56      4.66 o 
  -2   4   8      337.99      361.54     13.43 o 
  -1   4   8      945.24      848.48     24.93 o 
   0   4   8      961.48     1038.51     20.05 o 
   1   4   8      907.55      860.80     20.38 o 
   2   4   8      387.51      370.73     11.47 o 
   3   4   8      219.80      225.21     13.70 o 
   4   4   8       40.37       51.59      9.34 o 
   5   4   8       26.85       29.63     10.22 o 
   6   4   8       40.03       41.20     21.67 o 
   7   4   8       12.31        5.17     11.11 o 
  -7   5   8        7.38        7.31     11.40 o 
  -6   5   8        1.30       -2.90      5.41 o 
  -5   5   8       92.22      102.70      8.74 o 
  -4   5   8      547.17      515.44     17.59 o 
  -3   5   8       15.34       10.84      2.95 o 
  -2   5   8       30.99       38.53      3.27 o 
  -1   5   8      123.96      116.73     10.42 o 
   0   5   8     1369.93     1490.77     28.37 o 
   1   5   8       96.36       91.77      6.43 o 
   2   5   8      419.59      435.26     14.79 o 
   3   5   8       89.49      105.54     12.18 o 
   4   5   8       61.17       76.09     10.07 o 
   5   5   8        2.39        3.37      5.75 o 
   6   5   8        1.41       -5.40      8.10 o 
   7   5   8        2.45       -3.44     16.25 o 
  -7   6   8        4.03       11.06     13.21 o 
  -6   6   8        2.19       -6.52      6.52 o 
  -5   6   8        1.22       23.36     12.94 o 
  -4   6   8      745.44      740.46     26.59 o 
  -3   6   8        0.27        1.83      2.33 o 
  -2   6   8       82.87       75.53      5.56 o 
  -1   6   8      247.93      262.79      9.05 o 
   0   6   8     1393.41     1435.69     29.36 o 
   1   6   8      112.18      111.92      6.97 o 
   2   6   8      632.38      543.44     28.15 o 
   3   6   8       52.38       61.77      9.36 o 
   4   6   8       47.84       60.29      9.59 o 
   5   6   8        6.80        6.92      7.15 o 
   6   6   8        0.39       29.06     18.02 o 
  -7   7   8        0.74       15.44     14.74 o 
  -6   7   8       23.02       19.78     16.00 o 
  -5   7   8       11.32       -1.45      4.10 o 
  -4   7   8      114.31      126.99     10.68 o 
  -3   7   8       20.99       30.59      7.31 o 
  -2   7   8        1.91        5.59      2.33 o 
  -1   7   8        1.31        4.14      2.34 o 
   0   7   8      238.57      231.06     10.81 o 
   1   7   8      477.80      486.21     15.97 o 
   2   7   8       12.90       14.15      4.61 o 
   3   7   8     1960.05     1938.81     62.52 o 
   4   7   8        3.07        4.04      5.69 o 
   5   7   8      318.58      336.81     22.66 o 
   6   7   8       19.17       10.38     10.92 o 
  -7   8   8        3.57      101.52     57.41 o 
  -6   8   8       10.25       22.52     10.33 o 
  -5   8   8       66.15       95.13     11.83 o 
  -4   8   8      190.56      196.31     13.13 o 
  -3   8   8     1130.55     1082.76     34.61 o 
  -2   8   8       99.67       93.14      7.45 o 
  -1   8   8       85.79       76.47      7.66 o 
   0   8   8      186.78      167.80      9.22 o 
   1   8   8       18.05       28.09      5.75 o 
   2   8   8      500.38      485.53     17.27 o 
   3   8   8      281.61      256.89     16.18 o 
   4   8   8        4.76        7.03      8.42 o 
   5   8   8        1.62       16.15      8.43 o 
   6   8   8       26.61       33.68     14.53 o 
  -6   9   8       63.27       53.56     22.04 o 
  -5   9   8        0.69       15.34      6.65 o 
  -4   9   8       92.54       93.12      9.74 o 
  -3   9   8        1.86        7.65      8.05 o 
  -2   9   8        7.99       12.49      5.01 o 
  -1   9   8       80.01       69.48      9.66 o 
   0   9   8      206.16      227.14     13.04 o 
   1   9   8        0.05        3.54      4.33 o 
   2   9   8      103.26       93.05     10.85 o 
   3   9   8       58.34       68.26     10.22 o 
   4   9   8      275.59      258.59     20.20 o 
   5   9   8       43.47       39.72     12.48 o 
   6   9   8       22.01       49.57     24.91 o 
  -6  10   8        3.04        2.58      8.69 o 
  -5  10   8        0.98        5.42      5.98 o 
  -4  10   8       11.32       13.16      8.38 o 
  -3  10   8        1.17       11.71      5.38 o 
  -2  10   8        0.01       -1.51      3.95 o 
  -1  10   8     1500.46     1464.24     43.32 o 
   0  10   8      195.98      223.44     13.13 o 
   1  10   8      236.79      218.94     12.30 o 
   2  10   8      119.75      102.98      8.65 o 
   3  10   8       36.56       42.92      8.84 o 
   4  10   8        2.24       -2.69      9.73 o 
   5  10   8       44.45       54.69     15.23 o 
   6  10   8        4.20        1.16     11.23 o 
  -6  11   8        2.69        4.84      7.60 o 
  -5  11   8       10.87       -0.85     13.48 o 
  -4  11   8        0.07        4.73      6.66 o 
  -3  11   8      254.73      270.57     17.01 o 
  -2  11   8      180.84      187.67     13.62 o 
  -1  11   8       14.76       16.96      6.27 o 
   0  11   8       14.24       23.74      7.30 o 
   1  11   8        0.12        1.66      3.59 o 
   2  11   8       89.02       81.49      7.80 o 
   3  11   8        0.60        6.08      6.17 o 
   4  11   8      143.93      168.42     18.40 o 
   5  11   8       12.36        6.00      9.04 o 
  -5  12   8       99.62      105.38     20.48 o 
  -4  12   8       28.06       48.30     11.28 o 
  -3  12   8        7.88       23.27     11.69 o 
  -2  12   8      108.52      133.46     14.07 o 
  -1  12   8      236.13      250.92     15.49 o 
   0  12   8      106.11       91.27     10.58 o 
   1  12   8       17.19       14.20      5.53 o 
   2  12   8      168.80      158.59     12.32 o 
   3  12   8       36.03       24.41      9.56 o 
   4  12   8       23.95       38.62     12.61 o 
   5  12   8       19.11       21.90     11.80 o 
  -5  13   8       36.71       66.99     24.38 o 
  -4  13   8        0.85       14.24     16.78 o 
  -3  13   8       56.33       67.92     12.19 o 
  -2  13   8       84.96       84.48     10.35 o 
  -1  13   8       19.79        9.14      7.56 o 
   0  13   8      208.99      217.14     15.15 o 
   1  13   8       96.80       92.59      9.28 o 
   2  13   8       47.30       50.63     10.61 o 
   3  13   8       90.22      114.02     15.52 o 
   4  13   8        1.06        1.84      9.82 o 
  -5  14   8        6.43       14.30     14.74 o 
  -4  14   8        0.41        3.64     12.37 o 
  -3  14   8        3.07       -1.54      6.18 o 
  -2  14   8       24.11       43.31     10.47 o 
  -1  14   8       17.97       16.37      7.60 o 
   0  14   8      115.12      113.73     12.03 o 
   1  14   8       41.26       38.22      6.99 o 
   2  14   8      116.20      103.04     14.25 o 
   3  14   8       20.11       21.04     12.39 o 
   4  14   8        2.12        0.04      7.00 o 
  -4  15   8       34.38       46.04     17.07 o 
  -3  15   8       11.46       20.46     12.33 o 
  -2  15   8        0.44        4.96      6.62 o 
  -1  15   8       87.41      109.53     14.57 o 
   0  15   8        2.79       -4.62      5.47 o 
   1  15   8      167.39      202.98     19.63 o 
   2  15   8        4.79        2.71      6.87 o 
   3  15   8       24.51       51.22     13.14 o 
  -3  16   8       87.93       87.04     16.05 o 
  -2  16   8       14.04        2.30      7.51 o 
  -1  16   8       28.89       39.71     11.76 o 
   0  16   8       42.70       59.39     13.85 o 
   1  16   8      383.84      430.88     52.06 o 
   2  16   8        8.14        0.24      9.45 o 
  -2  17   8        1.70       -6.43     13.23 o 
  -1  17   8        0.05        0.80      7.72 o 
   0  17   8        1.71        1.98      8.94 o 
   1  17   8       18.45       30.93     33.95 o 
  -7   0   9        0.03       -9.66     15.89 o 
  -5   0   9       41.64       45.36     13.90 o 
  -3   0   9     2183.03     2228.58    204.99 o 
  -1   0   9      575.17      470.95     21.85 o 
   1   0   9     1284.53     1258.50     36.54 o 
   3   0   9       56.64       70.35     16.02 o 
   5   0   9       86.40      112.37     22.02 o 
   7   0   9       87.95      106.91     27.60 o 
  -7   1   9        2.55        5.73      6.65 o 
  -6   1   9        0.91       12.13      6.95 o 
  -5   1   9        5.22       14.96      5.39 o 
  -4   1   9      201.45      203.82     12.34 o 
  -3   1   9        0.01       11.01      5.89 o 
  -2   1   9      123.12      110.91      4.93 o 
  -1   1   9     1895.04     1921.40     72.17 o 
   0   1   9     2379.33     2521.99     40.21 o 
   1   1   9      638.07      607.87     14.79 o 
   2   1   9      303.83      300.75     10.48 o 
   3   1   9      122.40      118.50      8.93 o 
   4   1   9       93.83       82.17      9.20 o 
   5   1   9        0.28       -0.26      7.99 o 
   6   1   9       61.36       77.77     13.93 o 
   7   1   9       12.48        9.04      9.77 o 
  -7   2   9        5.45        8.48     10.23 o 
  -6   2   9       34.40       37.78      9.33 o 
  -5   2   9       89.83       95.97      9.16 o 
  -4   2   9      132.99      150.17      9.02 o 
  -3   2   9        8.66       12.44      3.09 o 
  -2   2   9      153.96      183.47      8.93 o 
  -1   2   9        2.37       -2.14      2.80 o 
   0   2   9       41.93       42.86      3.92 o 
   1   2   9       21.51       35.46      3.68 o 
   2   2   9      229.78      211.44      8.62 o 
   3   2   9      260.22      216.65     12.43 o 
   4   2   9       51.77       49.80      8.42 o 
   5   2   9      215.51      223.11     21.97 o 
   6   2   9        3.46       -0.21      6.69 o 
   7   2   9        3.43        4.51      9.27 o 
  -7   3   9       12.64        9.24      7.85 o 
  -6   3   9      159.13      128.00     11.84 o 
  -5   3   9      273.15      277.41     17.01 o 
  -4   3   9      142.38      143.97     10.45 o 
  -3   3   9       70.96       73.01      5.51 o 
  -2   3   9        0.44       -0.16      3.76 o 
  -1   3   9      356.33      342.53     12.49 o 
   0   3   9       29.31       34.85      5.33 o 
   1   3   9        0.31        2.55      3.04 o 
   2   3   9      350.57      365.49     12.51 o 
   3   3   9      273.98      242.11     14.95 o 
   4   3   9        7.69       -2.46      6.00 o 
   5   3   9       14.48       12.00      6.30 o 
   6   3   9       19.89       15.82     10.52 o 
   7   3   9        0.01        5.68      9.52 o 
  -7   4   9        2.05       13.44     16.56 o 
  -6   4   9       19.90       18.37      7.34 o 
  -5   4   9      102.95       90.84      7.93 o 
  -4   4   9      124.39      119.76      8.18 o 
  -3   4   9        0.02        4.47      2.79 o 
  -2   4   9      761.99      847.75     71.80 o 
  -1   4   9       47.05       63.15      9.21 o 
   0   4   9      836.46      731.29     24.16 o 
   1   4   9       74.71       87.06      6.27 o 
   2   4   9      532.28      516.14     15.11 o 
   3   4   9      568.45      558.44     24.13 o 
   4   4   9       14.91       25.86      7.72 o 
   5   4   9        1.23        8.86      8.60 o 
   6   4   9        0.94       -3.26      9.52 o 
  -7   5   9        8.09       19.35     16.68 o 
  -6   5   9        4.72        2.99      5.21 o 
  -5   5   9        7.04       19.11     13.01 o 
  -4   5   9      128.05      113.19      8.33 o 
  -3   5   9        1.21       -2.78      2.78 o 
  -2   5   9        1.52        3.23      1.69 o 
  -1   5   9      545.87      538.77     22.60 o 
   0   5   9      174.58      127.25      9.19 o 
   1   5   9       29.24       31.25      5.47 o 
   2   5   9       35.91       43.69      4.75 o 
   3   5   9        0.06        6.10      7.34 o 
   4   5   9      383.23      394.37     22.81 o 
   5   5   9        2.13        4.50      5.98 o 
   6   5   9       30.99       33.37     11.98 o 
  -7   6   9        0.70        4.30      9.68 o 
  -6   6   9        8.47       -3.16      5.16 o 
  -5   6   9      176.80      157.56     16.11 o 
  -4   6   9      727.28      754.59     28.64 o 
  -3   6   9       89.66       79.44      9.85 o 
  -2   6   9       87.21       76.76      7.05 o 
  -1   6   9     1150.99     1136.43     42.56 o 
   0   6   9      137.91      136.96      6.49 o 
   1   6   9     1058.63     1011.27     26.06 o 
   2   6   9       67.69       75.81     11.46 o 
   3   6   9      271.81      289.20     16.86 o 
   4   6   9       99.49      125.15     13.61 o 
   5   6   9       40.55       38.86      8.79 o 
   6   6   9        1.68       69.52     39.28 o 
  -7   7   9        0.93        7.99     11.38 o 
  -6   7   9        0.03       33.60     18.05 o 
  -5   7   9       37.77       32.61     12.05 o 
  -4   7   9      284.60      272.45     18.29 o 
  -3   7   9      633.87      555.83     20.34 o 
  -2   7   9        0.51        3.28      2.33 o 
  -1   7   9      270.13      319.08     13.24 o 
   0   7   9      112.53      109.25      8.79 o 
   1   7   9      137.99      139.93      9.05 o 
   2   7   9      585.11      517.23     26.92 o 
   3   7   9      492.57      473.66     23.65 o 
   4   7   9       65.97       64.78     10.19 o 
   5   7   9        1.26        6.08      6.92 o 
   6   7   9        5.73       13.98     11.70 o 
  -7   8   9        1.14       -4.11     12.60 o 
  -6   8   9       21.87        9.41     10.84 o 
  -5   8   9       20.17       12.67      6.28 o 
  -4   8   9        9.11        8.14      6.91 o 
  -3   8   9        0.11        2.46      3.69 o 
  -2   8   9       68.81       64.67      4.92 o 
  -1   8   9        6.14       11.74      4.24 o 
   0   8   9       32.91       55.76     13.22 o 
   1   8   9      532.69      537.73     18.31 o 
   2   8   9      108.99      119.45      8.65 o 
   3   8   9      261.68      243.81     17.50 o 
   4   8   9       98.16      109.27     13.39 o 
   5   8   9        4.84        1.34      5.51 o 
   6   8   9        0.75        1.18      9.58 o 
  -6   9   9        1.14       -4.94      9.08 o 
  -5   9   9       25.73       45.64     12.11 o 
  -4   9   9       19.36       30.13      7.48 o 
  -3   9   9      171.43      162.39     10.88 o 
  -2   9   9      105.78      112.39     10.78 o 
  -1   9   9      454.17      416.71     14.32 o 
   0   9   9      604.79      590.08     21.50 o 
   1   9   9        4.13       14.44      6.82 o 
   2   9   9        0.41       -3.21      3.80 o 
   3   9   9        0.10        9.16      6.23 o 
   4   9   9      129.56      162.44     16.31 o 
   5   9   9      137.80      141.30     19.51 o 
   6   9   9       81.36       97.07     22.35 o 
  -6  10   9       37.83       61.47     24.10 o 
  -5  10   9        1.95        7.51      8.44 o 
  -4  10   9       50.61       77.80     12.20 o 
  -3  10   9        2.47        1.62      3.96 o 
  -2  10   9       93.93      100.86      9.07 o 
  -1  10   9       37.87       43.48      5.66 o 
   0  10   9      301.11      296.98     15.66 o 
   1  10   9       37.02       46.83      7.67 o 
   2  10   9       57.84       70.53      7.36 o 
   3  10   9      113.99       89.25     11.63 o 
   4  10   9        6.32       10.71      8.44 o 
   5  10   9        7.31        9.30      9.84 o 
  -6  11   9       11.78       13.35     12.20 o 
  -5  11   9       19.16       26.45     13.01 o 
  -4  11   9        0.93       12.28      8.03 o 
  -3  11   9      194.83      207.99     20.98 o 
  -2  11   9      108.88      101.21     10.30 o 
  -1  11   9       45.57       59.92     11.48 o 
   0  11   9       23.75       37.88      8.13 o 
   1  11   9       39.29       49.15      7.76 o 
   2  11   9      216.30      216.57     19.19 o 
   3  11   9       36.52       44.02     11.10 o 
   4  11   9       10.64       12.19      8.90 o 
   5  11   9       35.35       79.95     20.08 o 
  -5  12   9       29.07       30.85     16.01 o 
  -4  12   9       42.47       48.35     11.84 o 
  -3  12   9        2.99       12.51      8.20 o 
  -2  12   9        6.11       33.02     12.06 o 
  -1  12   9       15.69       33.97      7.67 o 
   0  12   9       29.41       39.92      7.05 o 
   1  12   9      267.41      263.37     16.34 o 
   2  12   9       14.22       18.07      6.56 o 
   3  12   9      176.89      175.38     17.68 o 
   4  12   9      274.38      268.44     26.88 o 
   5  12   9        9.23       14.08     17.07 o 
  -5  13   9        9.84        6.29     12.88 o 
  -4  13   9        2.71       -1.48      7.81 o 
  -3  13   9        9.13       15.84      7.92 o 
  -2  13   9        8.65       14.91      7.64 o 
  -1  13   9        9.56       15.14      7.72 o 
   0  13   9      168.55      136.90     11.89 o 
   1  13   9       14.67       14.51      6.27 o 
   2  13   9      106.24      108.48     12.54 o 
   3  13   9        0.07      -11.41     11.41 o 
   4  13   9       65.72       67.32     15.78 o 
  -4  14   9       10.19       15.29      9.88 o 
  -3  14   9       24.98       26.39     10.75 o 
  -2  14   9      102.30      118.35     18.61 o 
  -1  14   9      450.46      399.20     28.29 o 
   0  14   9        0.35        1.64      6.25 o 
   1  14   9      138.69      123.86     12.36 o 
   2  14   9       91.42      113.13     16.39 o 
   3  14   9       21.68       13.96      8.83 o 
   4  14   9       16.22       -5.86     10.53 o 
  -4  15   9        0.04       -4.45     10.14 o 
  -3  15   9       19.06       22.51     11.47 o 
  -2  15   9        0.02       -4.11      7.71 o 
  -1  15   9        0.12       -7.94      8.40 o 
   0  15   9      118.82      112.88     16.34 o 
   1  15   9      137.72      150.20     27.08 o 
   2  15   9        9.91       18.49     16.27 o 
   3  15   9       22.17       22.04     13.20 o 
  -3  16   9       20.62       23.57     12.24 o 
  -2  16   9       25.50       29.58     20.99 o 
  -1  16   9        3.67        0.75      6.62 o 
   0  16   9       43.07       64.31     17.39 o 
   1  16   9      100.55      152.64     28.98 o 
   2  16   9       10.87        1.84     10.30 o 
  -2  17   9       25.05       26.35     14.61 o 
  -1  17   9        0.24       12.29     12.90 o 
   0  17   9       25.29       12.33     13.60 o 
   1  17   9       39.55       57.96     19.55 o 
  -6   0  10        1.23        3.27      7.97 o 
  -4   0  10      216.60      198.55     23.96 o 
  -2   0  10      135.49      152.46      8.72 o 
   0   0  10      278.43      316.02     13.94 o 
   2   0  10      435.59      432.75     28.41 o 
   4   0  10       19.92       14.38     11.53 o 
   6   0  10      387.17      399.02     47.68 o 
  -7   1  10        0.00       25.01     15.72 o 
  -6   1  10        1.20        7.20      5.02 o 
  -5   1  10       65.26       63.62      8.12 o 
  -4   1  10       17.89       33.50      7.37 o 
  -3   1  10      485.97      463.42     14.14 o 
  -2   1  10      117.39      104.02      6.72 o 
  -1   1  10     1370.35     1398.67     20.35 o 
   0   1  10       24.75       28.73      3.05 o 
   1   1  10     1037.40     1071.06     24.00 o 
   2   1  10       50.06       50.30      5.20 o 
   3   1  10        7.87       13.00      7.15 o 
   4   1  10      509.29      490.08     22.32 o 
   5   1  10        2.14        1.17      6.36 o 
   6   1  10        0.88       -4.48      8.15 o 
  -7   2  10        5.19        3.80      5.45 o 
  -6   2  10       43.39       26.58      7.29 o 
  -5   2  10        6.35       15.30      7.27 o 
  -4   2  10       25.34       33.97      5.24 o 
  -3   2  10       40.11       45.79      4.49 o 
  -2   2  10      420.54      449.58     16.10 o 
  -1   2  10      146.75      138.25      8.23 o 
   0   2  10      169.24      157.11      5.71 o 
   1   2  10     1643.04     1707.53     36.48 o 
   2   2  10     1653.05     1669.90     38.50 o 
   3   2  10      290.85      302.12     16.25 o 
   4   2  10      221.58      212.91     14.72 o 
   5   2  10        2.43        2.89      7.01 o 
   6   2  10       55.00       49.48     13.36 o 
  -7   3  10       12.28       -9.03      9.03 o 
  -6   3  10        0.14        8.24      5.05 o 
  -5   3  10       49.97       71.11      8.94 o 
  -4   3  10        4.10        4.09      3.61 o 
  -3   3  10       11.16       41.29     15.15 o 
  -2   3  10      352.28      360.43     14.56 o 
  -1   3  10       32.56       57.69     10.01 o 
   0   3  10       90.80      101.34      8.18 o 
   1   3  10      153.91      137.26      6.90 o 
   2   3  10     2599.59     2542.07     54.81 o 
   3   3  10      246.67      235.84     14.57 o 
   4   3  10        0.10       -4.97      7.90 o 
   5   3  10        2.94       -0.11      5.85 o 
   6   3  10        0.83       15.36      9.81 o 
  -7   4  10        0.10       25.73     11.72 o 
  -6   4  10        8.31        4.31      5.81 o 
  -5   4  10      295.86      268.77     13.97 o 
  -4   4  10       31.68       34.12      8.38 o 
  -3   4  10       15.78       25.41      4.60 o 
  -2   4  10       10.19       21.62      6.35 o 
  -1   4  10       87.25       82.50      7.66 o 
   0   4  10      602.39      618.83     20.09 o 
   1   4  10      899.83      951.70     26.75 o 
   2   4  10      277.85      301.85     12.01 o 
   3   4  10      224.15      204.43     13.86 o 
   4   4  10       46.06       51.42      8.97 o 
   5   4  10       16.43       21.74     11.02 o 
   6   4  10        0.74       -1.71      7.70 o 
  -7   5  10        2.41       -4.71      9.58 o 
  -6   5  10        1.18        8.15      6.20 o 
  -5   5  10       12.32        9.53      5.94 o 
  -4   5  10       73.59       70.41      6.26 o 
  -3   5  10      257.05      199.47     12.56 o 
  -2   5  10      630.40      616.30     20.04 o 
  -1   5  10     1650.56     1751.69     45.16 o 
   0   5  10       58.55       62.56      5.03 o 
   1   5  10      387.55      384.23     24.48 o 
   2   5  10       37.69       48.18      5.79 o 
   3   5  10      308.27      325.77     19.22 o 
   4   5  10      161.32      178.41     15.58 o 
   5   5  10        0.03       -5.16      6.04 o 
   6   5  10       58.59       82.20     17.18 o 
  -7   6  10        0.25       14.88     11.45 o 
  -6   6  10        0.41        6.78      7.01 o 
  -5   6  10       42.66       40.63     11.37 o 
  -4   6  10        1.83       10.09      7.70 o 
  -3   6  10      144.47      132.60      9.27 o 
  -2   6  10      118.60      104.99      9.10 o 
  -1   6  10      270.17      261.85     14.99 o 
   0   6  10      312.30      295.32     13.76 o 
   1   6  10      799.52      798.02     22.53 o 
   2   6  10      124.26      117.00      8.72 o 
   3   6  10      394.11      402.70     21.37 o 
   4   6  10        1.49        3.97      5.70 o 
   5   6  10        4.01        0.83      6.14 o 
   6   6  10       32.02       31.12     12.31 o 
  -7   7  10        7.01       18.78     12.56 o 
  -6   7  10        0.01       -2.03      6.96 o 
  -5   7  10        4.27        3.30      6.65 o 
  -4   7  10      246.08      235.68     19.82 o 
  -3   7  10        0.00       -5.46      7.35 o 
  -2   7  10       14.39       12.58      4.92 o 
  -1   7  10        9.88       13.38      5.19 o 
   0   7  10      146.30      145.72      7.62 o 
   1   7  10      346.95      305.19     13.32 o 
   2   7  10      945.67      863.67     32.50 o 
   3   7  10      220.40      221.91     16.45 o 
   4   7  10       95.67       84.76     12.59 o 
   5   7  10        0.12       -7.28      7.28 o 
   6   7  10       26.73        6.30     14.32 o 
  -6   8  10        1.85       10.99      9.78 o 
  -5   8  10        0.80        6.20      8.54 o 
  -4   8  10       31.00       44.94     10.60 o 
  -3   8  10        6.44       -4.57      7.02 o 
  -2   8  10       64.82       53.81      6.64 o 
  -1   8  10      147.05      159.45     11.73 o 
   0   8  10      251.93      270.34     11.82 o 
   1   8  10       36.78       42.61      6.02 o 
   2   8  10      536.93      437.51     48.36 o 
   3   8  10      222.48      217.64     16.40 o 
   4   8  10      326.84      344.76     23.53 o 
   5   8  10        8.03       23.18     12.32 o 
   6   8  10       24.66       29.95     14.68 o 
  -6   9  10        9.18        4.32      9.72 o 
  -5   9  10        0.86       -0.96      6.45 o 
  -4   9  10        4.00       -3.64     10.62 o 
  -3   9  10      673.13      640.47     32.61 o 
  -2   9  10      267.98      266.18     18.87 o 
  -1   9  10      307.10      307.12     16.65 o 
   0   9  10      109.15      101.88      7.82 o 
   1   9  10       20.37       21.97      5.55 o 
   2   9  10        3.35       17.11      8.45 o 
   3   9  10       23.04        4.35      5.80 o 
   4   9  10       35.68       39.05      9.34 o 
   5   9  10       16.72       12.44     10.00 o 
  -6  10  10        0.06        2.59      8.97 o 
  -5  10  10       23.31       14.90      9.29 o 
  -4  10  10        4.65       -2.08      6.65 o 
  -3  10  10      222.41      208.31     19.06 o 
  -2  10  10        3.80        9.62      7.35 o 
  -1  10  10      270.81      232.21     14.91 o 
   0  10  10      123.47      120.48      9.55 o 
   1  10  10        6.13       12.75      5.36 o 
   2  10  10       22.38       29.57      7.04 o 
   3  10  10        7.48       12.14      6.63 o 
   4  10  10       14.99        6.72     10.71 o 
   5  10  10       34.96       37.70     13.18 o 
  -6  11  10        8.16       -0.80      9.34 o 
  -5  11  10       12.83       30.18     14.37 o 
  -4  11  10        6.45        5.72      7.37 o 
  -3  11  10       20.71       45.06     10.18 o 
  -2  11  10      158.54      133.59     15.20 o 
  -1  11  10      283.21      283.65     21.69 o 
   0  11  10       20.31       27.87      6.71 o 
   1  11  10       30.18       58.30     14.81 o 
   2  11  10       88.76       80.25     10.52 o 
   3  11  10        1.73       -0.08      6.47 o 
   4  11  10        2.80        9.74      9.55 o 
   5  11  10        0.70        4.82      8.43 o 
  -5  12  10        5.40       23.00     26.02 o 
  -4  12  10        4.65       -2.21      6.68 o 
  -3  12  10       95.95      126.27     16.96 o 
  -2  12  10       60.07       62.39     11.97 o 
  -1  12  10      156.14      118.85     14.78 o 
   0  12  10      164.92      158.26     11.18 o 
   1  12  10       63.10       62.75      8.38 o 
   2  12  10      129.79      149.04     14.14 o 
   3  12  10       86.20       85.19     14.95 o 
   4  12  10        1.07        4.13      8.01 o 
  -5  13  10        0.03       13.70     28.24 o 
  -4  13  10       11.48        4.53      8.34 o 
  -3  13  10        7.18        0.60      6.44 o 
  -2  13  10      104.73       93.30     14.24 o 
  -1  13  10       49.74       51.58     11.65 o 
   0  13  10       26.96       16.14      7.95 o 
   1  13  10       28.14       29.43      7.92 o 
   2  13  10       27.54       27.61      7.87 o 
   3  13  10       43.90       52.61     13.30 o 
   4  13  10       34.63       34.03     16.83 o 
  -4  14  10        1.39        8.10     10.16 o 
  -3  14  10        7.35        0.83      6.46 o 
  -2  14  10       36.80       55.67     13.00 o 
  -1  14  10       28.26       43.02     10.57 o 
   0  14  10        1.14        1.54      5.65 o 
   1  14  10       41.27       18.19      7.89 o 
   2  14  10       34.04       15.22     10.65 o 
   3  14  10        9.90        8.58     10.10 o 
  -3  15  10       18.67       26.85     11.41 o 
  -2  15  10        5.25       -4.64      8.69 o 
  -1  15  10       27.22       48.52     11.80 o 
   0  15  10       22.66       26.49     14.50 o 
   1  15  10       15.16       19.13     14.22 o 
   2  15  10        3.28       -8.79     12.39 o 
   3  15  10        0.97       -4.58     12.13 o 
  -3  16  10        0.60       12.43     11.78 o 
  -2  16  10        5.36        4.57      9.08 o 
  -1  16  10        0.79       -4.43      8.16 o 
   0  16  10      102.04      120.87     21.96 o 
   1  16  10       32.97       18.69     14.06 o 
   2  16  10        6.04        8.13     28.97 o 
  -1  17  10        8.74        1.39     18.80 o 
   0  17  10       50.60       81.35     25.60 o 
  -7   0  11        4.92       -2.61      7.21 o 
  -5   0  11        0.06       -3.19      5.78 o 
  -3   0  11      274.87      273.27     18.91 o 
  -1   0  11     2785.29     3017.73     69.26 o 
   1   0  11      273.02      266.00     20.04 o 
   3   0  11     1822.78     1827.06     64.98 o 
   5   0  11       90.70      161.25     27.65 o 
  -7   1  11        1.68       -0.13      5.76 o 
  -6   1  11        2.99        0.40      5.18 o 
  -5   1  11        0.35       -3.65      4.02 o 
  -4   1  11      429.09      389.44     15.30 o 
  -3   1  11        4.55        5.01      3.11 o 
  -2   1  11        0.59        2.27      3.74 o 
  -1   1  11       14.72       16.28      1.92 o 
   0   1  11      851.71      838.75     18.03 o 
   1   1  11       79.14       86.11      5.97 o 
   2   1  11      153.28      156.44     10.54 o 
   3   1  11       33.16       43.11      6.66 o 
   4   1  11       81.06       92.17     10.91 o 
   5   1  11       67.92       92.12     16.95 o 
   6   1  11       49.49       57.26     15.79 o 
  -7   2  11       15.76       17.58      9.23 o 
  -6   2  11        1.32        3.26      4.78 o 
  -5   2  11      122.31      101.28      9.67 o 
  -4   2  11        1.20       10.90      5.57 o 
  -3   2  11      133.65      119.37      8.02 o 
  -2   2  11      248.94      244.67     15.84 o 
  -1   2  11      136.17      148.68      8.90 o 
   0   2  11      312.42      344.77      9.51 o 
   1   2  11        2.37        3.79      5.04 o 
   2   2  11        3.76       15.42      9.54 o 
   3   2  11       17.22       22.69      7.80 o 
   4   2  11       51.60       48.59      8.90 o 
   5   2  11       19.19       -1.45      8.45 o 
   6   2  11       22.44       36.42     19.41 o 
  -7   3  11        3.19        1.89      8.80 o 
  -6   3  11        0.06        6.77      5.43 o 
  -5   3  11        0.68        3.99      4.18 o 
  -4   3  11       85.31       75.49      6.54 o 
  -3   3  11        0.01        3.91      3.80 o 
  -2   3  11      199.29      220.96     12.58 o 
  -1   3  11      501.70      482.57     17.58 o 
   0   3  11       13.16       16.29      2.42 o 
   1   3  11     2063.58     2088.58     45.11 o 
   2   3  11       71.95       62.87      6.46 o 
   3   3  11      317.59      331.03     19.72 o 
   4   3  11       17.34       19.64      6.54 o 
   5   3  11        2.49       12.75      8.93 o 
   6   3  11        7.65       11.84     12.57 o 
  -7   4  11        2.26       -3.37      9.06 o 
  -6   4  11        5.11        0.84      6.46 o 
  -5   4  11       11.12        1.62      4.46 o 
  -4   4  11        0.91       -0.18      3.22 o 
  -3   4  11        3.62       -3.98      6.09 o 
  -2   4  11      175.88      172.33     10.64 o 
  -1   4  11      145.83      155.27      9.89 o 
   0   4  11       41.28       40.87      7.17 o 
   1   4  11       26.65       29.75      4.67 o 
   2   4  11      598.39      592.71     19.88 o 
   3   4  11       24.75       31.56      7.29 o 
   4   4  11      102.83      125.15     12.96 o 
   5   4  11       16.50       28.22     12.71 o 
   6   4  11       47.03       77.14     18.13 o 
  -7   5  11        4.21      -11.93     11.93 o 
  -6   5  11       22.06       23.41      9.87 o 
  -5   5  11        2.17       32.57      9.62 o 
  -4   5  11        0.06        6.40      4.84 o 
  -3   5  11      140.59      137.15     11.28 o 
  -2   5  11      297.29      293.70     19.64 o 
  -1   5  11       40.85       53.48      7.07 o 
   0   5  11       31.55       50.52      8.57 o 
   1   5  11       12.66       19.40      7.67 o 
   2   5  11      203.32      182.77     10.54 o 
   3   5  11       20.59       31.90      7.74 o 
   4   5  11       83.68       89.22     12.82 o 
   5   5  11       16.56        8.26      6.93 o 
   6   5  11        0.21       -2.30      8.62 o 
  -7   6  11        0.07       -9.03      9.93 o 
  -6   6  11       30.23       19.39      8.58 o 
  -5   6  11       47.28       67.76     12.50 o 
  -4   6  11       18.19       22.77      8.36 o 
  -3   6  11      671.76      656.33     35.90 o 
  -2   6  11      307.31      284.31     14.90 o 
  -1   6  11       39.19       52.35      7.52 o 
   0   6  11        8.13        7.96      5.36 o 
   1   6  11       47.71       45.88      5.69 o 
   2   6  11      380.88      383.38     18.20 o 
   3   6  11       94.58       87.32     11.79 o 
   4   6  11       51.78       47.19     10.69 o 
   5   6  11       37.04       58.86     11.19 o 
   6   6  11       19.01       17.50     12.77 o 
  -6   7  11       17.85       42.67     12.00 o 
  -5   7  11        2.13       -1.74      5.90 o 
  -4   7  11       19.26       28.93      8.86 o 
  -3   7  11      778.79      730.25     26.42 o 
  -2   7  11       15.46       19.74      5.77 o 
  -1   7  11        7.46        7.74      5.67 o 
   0   7  11     1412.69     1360.74     44.43 o 
   1   7  11      566.82      558.50     18.94 o 
   2   7  11      998.86      954.03     31.85 o 
   3   7  11      216.72      253.66     18.56 o 
   4   7  11        6.07       13.15      9.61 o 
   5   7  11       15.63       34.02     10.53 o 
   6   7  11       12.10       18.88     12.91 o 
  -6   8  11        0.83       -6.45     11.29 o 
  -5   8  11        0.00       -1.96      5.59 o 
  -4   8  11      133.62      155.68     17.48 o 
  -3   8  11        1.42       10.87      7.66 o 
  -2   8  11      198.24      210.22     13.06 o 
  -1   8  11        0.27        4.85      9.40 o 
   0   8  11        0.06       12.45      6.62 o 
   1   8  11        9.26       18.93      4.94 o 
   2   8  11       43.70       53.10     11.67 o 
   3   8  11       58.89       61.15     10.44 o 
   4   8  11       59.66       40.41     10.26 o 
   5   8  11       52.68       50.07     14.40 o 
  -6   9  11        6.51        2.23      8.56 o 
  -5   9  11        2.77        3.91      8.46 o 
  -4   9  11      208.69      219.02     21.98 o 
  -3   9  11       48.65       70.07     12.82 o 
  -2   9  11       34.84       32.31     13.32 o 
  -1   9  11      203.21      215.76     15.14 o 
   0   9  11      185.66      165.77     13.45 o 
   1   9  11       89.30      100.33      8.45 o 
   2   9  11       58.47       65.45      9.97 o 
   3   9  11      285.65      292.41     21.07 o 
   4   9  11       63.80       58.90     11.33 o 
   5   9  11       61.58       85.59     19.82 o 
  -6  10  11        4.30        2.14     15.15 o 
  -5  10  11        0.43       -5.79      8.97 o 
  -4  10  11       44.96       29.51      9.51 o 
  -3  10  11       50.73       61.12     11.89 o 
  -2  10  11      399.73      364.09     24.38 o 
  -1  10  11       82.51       76.86      9.02 o 
   0  10  11       31.93       50.51      9.78 o 
   1  10  11        7.81       24.13      5.63 o 
   2  10  11        5.57       13.94      7.80 o 
   3  10  11       12.78       12.48      7.00 o 
   4  10  11      330.30      311.36     24.86 o 
   5  10  11       31.19        4.90      8.99 o 
  -5  11  11       38.44       59.32     14.18 o 
  -4  11  11        1.66       13.06     13.43 o 
  -3  11  11        4.73       -1.05      6.20 o 
  -2  11  11       35.34       44.79     14.95 o 
  -1  11  11       39.38       45.60     10.25 o 
   0  11  11       69.59       57.19     11.28 o 
   1  11  11       23.38       22.05      6.11 o 
   2  11  11       18.10       22.56      6.83 o 
   3  11  11        1.99        1.39      5.35 o 
   4  11  11        0.61      -11.26     11.26 o 
  -5  12  11        0.18        4.25     11.35 o 
  -4  12  11        0.32       -1.88      7.36 o 
  -3  12  11       45.37       46.85     12.56 o 
  -2  12  11        0.42       -0.94     10.08 o 
  -1  12  11        1.29       -3.01      7.07 o 
   0  12  11        1.24       -5.19      6.73 o 
   1  12  11       32.98       37.52     10.58 o 
   2  12  11        5.47       24.87      8.23 o 
   3  12  11        0.78        9.14      7.85 o 
   4  12  11       59.13       68.83     18.47 o 
  -4  13  11       11.01       30.87     25.26 o 
  -3  13  11       75.37       60.99     13.46 o 
  -2  13  11      255.81      265.01     23.36 o 
  -1  13  11        0.03        4.67      7.03 o 
   0  13  11      112.21      105.96     14.77 o 
   1  13  11       16.98       10.54      6.66 o 
   2  13  11      154.88      163.21     17.36 o 
   3  13  11      106.22      116.78     40.33 o 
   4  13  11      122.32      126.43     23.34 o 
  -4  14  11       33.26       53.41     16.30 o 
  -3  14  11       17.11       41.28     18.90 o 
  -2  14  11       71.35       59.86     13.43 o 
  -1  14  11       65.66       92.85     15.13 o 
   0  14  11        9.20       11.43      8.03 o 
   1  14  11        2.02       19.19     12.84 o 
   2  14  11       24.64       26.09     12.49 o 
   3  14  11       31.41       34.70     14.39 o 
  -3  15  11        6.71       22.52     11.05 o 
  -2  15  11        0.08        0.21      6.92 o 
  -1  15  11        6.28        4.87      8.62 o 
   0  15  11       63.24       63.48     13.00 o 
   1  15  11       53.10       54.52     19.76 o 
   2  15  11        0.16        3.09     10.21 o 
  -2  16  11       10.04        6.14      8.82 o 
  -1  16  11        1.60       10.19      9.04 o 
   0  16  11       97.09       99.86     36.61 o 
   1  16  11        9.19       27.69     16.09 o 
  -6   0  12        3.60       16.73     14.91 o 
  -4   0  12      468.32      451.59     24.39 o 
  -2   0  12        2.95        5.25      8.63 o 
   0   0  12      114.59      105.41      7.08 o 
   2   0  12      935.87      943.29     38.72 o 
   4   0  12       49.98       73.26     24.96 o 
   6   0  12       25.03       -5.25     12.69 o 
  -7   1  12        0.04       11.45     12.80 o 
  -6   1  12        0.68       -2.15      6.41 o 
  -5   1  12       28.16       33.21      7.81 o 
  -4   1  12      215.68      209.61     11.26 o 
  -3   1  12      179.15      159.39      7.91 o 
  -2   1  12      266.86      272.10     11.66 o 
  -1   1  12        4.22       11.92      3.86 o 
   0   1  12       31.62       41.88      4.22 o 
   1   1  12      444.92      440.15     13.93 o 
   2   1  12        7.13        8.08      5.52 o 
   3   1  12       78.93       73.80      8.18 o 
   4   1  12       13.71       11.92      5.54 o 
   5   1  12      223.66      229.42     23.17 o 
   6   1  12       25.26       14.86     12.14 o 
  -7   2  12       12.76       -4.42      7.97 o 
  -6   2  12        0.28        1.44      5.16 o 
  -5   2  12       20.52        7.67      4.76 o 
  -4   2  12        5.84        1.82      4.19 o 
  -3   2  12        0.02        7.16      4.83 o 
  -2   2  12      129.46      141.39      9.99 o 
  -1   2  12       17.08       33.54      5.08 o 
   0   2  12     1476.78     1477.40     29.42 o 
   1   2  12       88.86       77.42      6.58 o 
   2   2  12        4.52       14.82      5.86 o 
   3   2  12       38.83       32.41      5.13 o 
   4   2  12       79.20      109.06     11.17 o 
   5   2  12        7.05       13.28      8.85 o 
   6   2  12       10.60        7.50      9.21 o 
  -7   3  12       23.65       30.35     26.37 o 
  -6   3  12        4.10       -0.82      5.66 o 
  -5   3  12       17.32       12.05      5.84 o 
  -4   3  12       26.91       31.18      8.53 o 
  -3   3  12       23.57       33.22      6.89 o 
  -2   3  12      365.84      332.51     16.02 o 
  -1   3  12     1262.87     1367.15     41.65 o 
   0   3  12      112.17      127.33      9.91 o 
   1   3  12       52.56       52.81      5.21 o 
   2   3  12     1007.22      991.96     28.53 o 
   3   3  12       29.31       52.17     12.70 o 
   4   3  12        8.54       35.43      7.74 o 
   5   3  12        1.06       30.30     12.74 o 
   6   3  12        5.05        5.18     12.68 o 
  -7   4  12       14.75        7.38     10.41 o 
  -6   4  12        3.25        6.58      7.16 o 
  -5   4  12       16.19       11.14      5.37 o 
  -4   4  12       23.64       42.39      9.54 o 
  -3   4  12      369.43      338.75     16.31 o 
  -2   4  12       84.25       76.82      9.38 o 
  -1   4  12       23.92       29.24      6.93 o 
   0   4  12        2.14        1.57      4.87 o 
   1   4  12      186.46      188.15     11.73 o 
   2   4  12      510.44      503.86     18.35 o 
   3   4  12        3.31       -1.01      4.27 o 
   4   4  12       24.54       41.94     13.62 o 
   5   4  12        7.12        8.11      8.16 o 
   6   4  12       13.69       20.08     13.30 o 
  -7   5  12        2.45       10.07     10.20 o 
  -6   5  12       22.59       33.52     10.19 o 
  -5   5  12        3.72        7.44      7.11 o 
  -4   5  12      106.21      122.79     14.98 o 
  -3   5  12      437.56      438.39     25.17 o 
  -2   5  12      261.57      310.32     17.27 o 
  -1   5  12        2.72        5.63      9.69 o 
   0   5  12       98.90       97.89      9.81 o 
   1   5  12       77.57       69.98      5.99 o 
   2   5  12       22.27       31.13      5.41 o 
   3   5  12       46.07       67.84     12.64 o 
   4   5  12       30.60       42.53      9.79 o 
   5   5  12       88.84       89.01     14.89 o 
   6   5  12       12.34        9.54     10.92 o 
  -7   6  12        0.06       -5.30     11.13 o 
  -6   6  12        5.16        9.06      7.49 o 
  -5   6  12       39.69       30.53     11.62 o 
  -4   6  12        3.34        8.09      6.97 o 
  -3   6  12      266.76      258.89     22.90 o 
  -2   6  12     1269.97     1266.91     51.55 o 
  -1   6  12      138.01      150.54     12.88 o 
   0   6  12       39.42       42.42      7.31 o 
   1   6  12      376.51      365.23     17.53 o 
   2   6  12       13.03       12.90      5.61 o 
   3   6  12      162.89      139.45     13.46 o 
   4   6  12      144.78      115.21     14.98 o 
   5   6  12        0.01        1.76      8.79 o 
   6   6  12       61.59       55.80     21.38 o 
  -6   7  12        0.76        5.94      9.00 o 
  -5   7  12        0.31       -3.95      6.67 o 
  -4   7  12       86.70      109.48     15.23 o 
  -3   7  12      208.26      168.56     15.60 o 
  -2   7  12       50.46       56.68      8.25 o 
  -1   7  12      411.53      420.23     22.52 o 
   0   7  12      258.86      259.06     16.60 o 
   1   7  12       73.14       71.89      6.79 o 
   2   7  12       12.19       37.43      8.18 o 
   3   7  12      107.77      113.10     13.52 o 
   4   7  12       55.07       60.49     10.56 o 
   5   7  12       11.79        1.32      6.60 o 
  -6   8  12        0.64        4.79     10.02 o 
  -5   8  12        2.92        7.34      8.41 o 
  -4   8  12       31.72       18.96      8.46 o 
  -3   8  12      260.44      298.87     23.26 o 
  -2   8  12       20.54       16.62      5.80 o 
  -1   8  12       14.87       17.74      8.83 o 
   0   8  12     1025.90     1046.02     37.67 o 
   1   8  12       16.18       15.15      4.66 o 
   2   8  12       33.27       57.57      9.54 o 
   3   8  12        8.30       37.41     13.55 o 
   4   8  12       40.30       30.70     10.06 o 
   5   8  12       21.85       23.67      9.95 o 
  -6   9  12       10.58      -10.03     10.95 o 
  -5   9  12        5.89        1.52      8.93 o 
  -4   9  12        3.39        3.01      7.81 o 
  -3   9  12      113.09      145.37     15.34 o 
  -2   9  12      189.77      193.17     16.48 o 
  -1   9  12        9.51       19.68      9.69 o 
   0   9  12       40.26       45.75      8.21 o 
   1   9  12        9.17        3.28      4.86 o 
   2   9  12      136.42      159.37     16.34 o 
   3   9  12      105.36      115.46     13.46 o 
   4   9  12      349.74      335.64     23.44 o 
   5   9  12       58.07       65.72     17.00 o 
  -6  10  12        1.10       -3.86     10.54 o 
  -5  10  12        5.88       -8.78      8.78 o 
  -4  10  12        2.25        7.96      8.07 o 
  -3  10  12       37.44       63.56     12.27 o 
  -2  10  12       98.95      104.45     13.66 o 
  -1  10  12       17.35       27.40      8.95 o 
   0  10  12       45.31       22.44      7.56 o 
   1  10  12       14.95        8.15      6.04 o 
   2  10  12       67.71       62.35     10.68 o 
   3  10  12      100.13       99.90     14.38 o 
   4  10  12        5.02        1.55      7.46 o 
   5  10  12       14.38       10.81     11.86 o 
  -5  11  12        9.32       19.01     14.16 o 
  -4  11  12       79.97       94.30     15.28 o 
  -3  11  12        0.33       -7.76      8.44 o 
  -2  11  12       44.01       46.42     11.28 o 
  -1  11  12      111.25       88.18     13.56 o 
   0  11  12        7.03       13.70      6.45 o 
   1  11  12       42.81       49.24      9.72 o 
   2  11  12       35.97       59.44     13.10 o 
   3  11  12       80.90       73.21     13.21 o 
   4  11  12       79.91       94.39     19.36 o 
  -5  12  12        3.21       -2.33      8.86 o 
  -4  12  12        6.08       10.57      8.43 o 
  -3  12  12       43.22       30.23     11.83 o 
  -2  12  12       75.10      106.33     14.91 o 
  -1  12  12        5.96        3.36      6.56 o 
   0  12  12       63.25       59.46     12.53 o 
   1  12  12      199.53      178.59     17.01 o 
   2  12  12       27.96       24.77     11.70 o 
   3  12  12       54.83       54.00     14.28 o 
   4  12  12        4.76       19.69     13.67 o 
  -4  13  12        2.33       -3.60      8.45 o 
  -3  13  12        0.26       -3.85      7.81 o 
  -2  13  12       27.96       28.27     20.36 o 
  -1  13  12       46.01       72.88     15.50 o 
   0  13  12        1.29       -0.32      7.00 o 
   1  13  12       45.00       68.69     12.09 o 
   2  13  12       85.81      101.31     14.96 o 
   3  13  12       32.82       28.96     13.96 o 
  -4  14  12       73.62       55.92     14.16 o 
  -3  14  12       12.10       20.68     16.57 o 
  -2  14  12       36.50       29.96     10.89 o 
  -1  14  12       13.03       19.00      8.72 o 
   0  14  12       19.23       13.45      8.87 o 
   1  14  12       52.52       71.97     16.00 o 
   2  14  12       68.25       56.89     19.56 o 
   3  14  12       32.48        8.03     13.41 o 
  -3  15  12        0.06        9.80     10.68 o 
  -2  15  12        0.92        6.41     12.89 o 
  -1  15  12        2.11        0.40      6.37 o 
   0  15  12        0.31        2.58      7.14 o 
   1  15  12       75.23       70.43     19.34 o 
   2  15  12       74.07      104.38     29.59 o 
  -1  16  12        9.52        8.95     11.48 o 
   0  16  12       36.50       54.23     20.48 o 
  -7   0  13        0.27       -1.25     15.00 o 
  -5   0  13        0.38       -6.41      6.41 o 
  -3   0  13      219.43      172.07     20.67 o 
  -1   0  13      452.21      451.10     26.46 o 
   1   0  13       13.45       18.16      5.84 o 
   3   0  13      395.49      368.79     21.29 o 
   5   0  13      219.56      252.05     37.86 o 
  -7   1  13        0.97      -10.94     10.94 o 
  -6   1  13       70.65       69.22     14.32 o 
  -5   1  13      108.76       95.68      9.20 o 
  -4   1  13      171.64      143.04      8.97 o 
  -3   1  13        0.97        2.41      4.68 o 
  -2   1  13      209.72      234.94     11.59 o 
  -1   1  13      112.24      123.15      8.73 o 
   0   1  13      119.28      128.42      8.18 o 
   1   1  13        8.93       22.74      4.19 o 
   2   1  13        1.51        8.06      4.51 o 
   3   1  13      101.30      103.00      9.76 o 
   4   1  13       22.82       21.49     10.54 o 
   5   1  13       25.33       18.63     11.24 o 
   6   1  13       63.94       85.58     17.19 o 
  -7   2  13       12.56       12.88     13.54 o 
  -6   2  13        1.87        4.58      6.14 o 
  -5   2  13       70.29       67.73     10.07 o 
  -4   2  13      150.73      152.30     11.44 o 
  -3   2  13       74.16       67.68     12.14 o 
  -2   2  13      494.70      519.59     26.50 o 
  -1   2  13      393.36      407.48     17.13 o 
   0   2  13      333.87      314.89     14.48 o 
   1   2  13      148.39      136.12      7.97 o 
   2   2  13       42.26       35.20      7.08 o 
   3   2  13        0.00       -1.89      3.47 o 
   4   2  13        7.58       40.87     16.51 o 
   5   2  13        0.12       -3.56      8.27 o 
   6   2  13       37.04       46.97     16.40 o 
  -7   3  13        0.40      -13.52     18.80 o 
  -6   3  13        0.45       -6.31      6.82 o 
  -5   3  13        0.36       14.14      6.53 o 
  -4   3  13       45.26       55.45     11.38 o 
  -3   3  13       26.26       26.81      6.05 o 
  -2   3  13      166.52      168.24     11.99 o 
  -1   3  13       12.33       41.16      9.50 o 
   0   3  13       40.36       54.62      7.97 o 
   1   3  13      129.17      113.23      7.58 o 
   2   3  13      343.84      332.18     14.71 o 
   3   3  13       22.65       10.38      7.81 o 
   4   3  13        9.67       28.51     10.95 o 
   5   3  13      141.66      124.33     19.15 o 
   6   3  13        5.67       22.87     11.69 o 
  -7   4  13        2.28       27.43     20.49 o 
  -6   4  13        0.10       -8.87      9.71 o 
  -5   4  13        2.57        0.01      4.61 o 
  -4   4  13        3.00       18.40      7.44 o 
  -3   4  13       26.57       35.31      7.56 o 
  -2   4  13      403.45      384.00     19.14 o 
  -1   4  13        6.60       11.34      5.48 o 
   0   4  13      153.22      164.26     13.35 o 
   1   4  13      233.60      251.00     11.79 o 
   2   4  13      454.81      452.22     17.54 o 
   3   4  13       45.38       59.40      9.87 o 
   4   4  13      179.38      166.44     15.32 o 
   5   4  13       82.94       92.46     15.95 o 
   6   4  13        2.70       -3.32      8.74 o 
  -6   5  13       17.56       20.76      9.94 o 
  -5   5  13        0.10       11.25      7.89 o 
  -4   5  13        2.95       10.19      7.17 o 
  -3   5  13      355.51      376.34     24.23 o 
  -2   5  13      219.84      226.17     14.87 o 
  -1   5  13        0.79       -2.57      4.63 o 
   0   5  13        0.33       12.66      7.24 o 
   1   5  13      367.80      328.01     16.60 o 
   2   5  13       99.35       98.87      8.40 o 
   3   5  13       25.94       36.49      8.50 o 
   4   5  13      126.11      136.21     14.10 o 
   5   5  13       49.21       71.01     18.70 o 
  -6   6  13        0.01       -0.81      7.67 o 
  -5   6  13       17.95       12.26      9.00 o 
  -4   6  13       31.97       30.98     10.45 o 
  -3   6  13      223.97      183.86     12.03 o 
  -2   6  13        3.73        3.18      4.57 o 
  -1   6  13      243.52      237.57     19.04 o 
   0   6  13      277.58      272.23     19.00 o 
   1   6  13      252.36      251.01     15.59 o 
   2   6  13      106.31      104.95     12.50 o 
   3   6  13      453.20      435.84     24.96 o 
   4   6  13       39.23       28.48      9.54 o 
   5   6  13       13.54       -2.19      8.08 o 
  -6   7  13        8.85       33.78     12.86 o 
  -5   7  13        4.71        8.11      7.64 o 
  -4   7  13       33.51       42.08     11.24 o 
  -3   7  13       57.54       54.32      7.74 o 
  -2   7  13      164.88      201.11     21.78 o 
  -1   7  13      106.72      111.05     11.90 o 
   0   7  13      561.53      572.33     26.37 o 
   1   7  13        9.58       23.30      7.57 o 
   2   7  13       41.17       50.81      6.54 o 
   3   7  13        0.27        2.18      5.68 o 
   4   7  13        8.17       13.51      7.71 o 
   5   7  13      167.30      147.20     21.80 o 
  -6   8  13        0.16        2.14      8.79 o 
  -5   8  13       11.00       25.87     17.67 o 
  -4   8  13       83.45      101.72     13.81 o 
  -3   8  13       18.72       41.45     10.83 o 
  -2   8  13       62.17       81.43      9.10 o 
  -1   8  13      199.41      211.79     15.10 o 
   0   8  13        0.69        5.40      5.95 o 
   1   8  13       13.53       17.47      6.75 o 
   2   8  13       90.69       92.41     13.18 o 
   3   8  13       44.49       66.42     11.61 o 
   4   8  13        0.53       -1.95      5.84 o 
   5   8  13       10.91        4.42     10.14 o 
  -6   9  13       16.00       27.59     24.32 o 
  -5   9  13        0.04        3.90      8.16 o 
  -4   9  13       34.94       43.51     11.03 o 
  -3   9  13        0.77       -0.97      6.58 o 
  -2   9  13       44.12       59.57     12.94 o 
  -1   9  13        3.50        7.12      6.80 o 
   0   9  13      307.93      293.22     18.34 o 
   1   9  13        5.32        3.10      5.56 o 
   2   9  13      151.39      164.89     17.20 o 
   3   9  13      264.67      251.16     19.67 o 
   4   9  13       18.66       16.64      8.32 o 
   5   9  13       10.77       33.95     35.78 o 
  -5  10  13        4.96       20.79     18.35 o 
  -4  10  13       13.60       14.56     13.83 o 
  -3  10  13       30.58       49.82     12.50 o 
  -2  10  13        8.45        0.41      5.94 o 
  -1  10  13       34.76       37.98      8.20 o 
   0  10  13       27.03       36.31      8.32 o 
   1  10  13        2.48       -5.60      6.30 o 
   2  10  13      137.57      132.56     16.05 o 
   3  10  13        0.97       -1.75      6.97 o 
   4  10  13       29.65       35.83     13.67 o 
  -5  11  13        2.02        3.58      8.50 o 
  -4  11  13       10.36        9.71      9.52 o 
  -3  11  13       13.95       14.06      9.43 o 
  -2  11  13       45.16       43.05     11.08 o 
  -1  11  13        7.83        4.57      8.06 o 
   0  11  13       18.11       29.21     10.42 o 
   1  11  13        0.30        7.85      6.99 o 
   2  11  13       36.88       33.38     10.13 o 
   3  11  13      135.57      134.86     19.06 o 
   4  11  13        7.35       10.75     13.65 o 
  -4  12  13        0.82       18.96      9.53 o 
  -3  12  13       11.50       11.45      9.29 o 
  -2  12  13       89.77      109.06     16.02 o 
  -1  12  13        0.82       -6.33      7.41 o 
   0  12  13       36.58       31.54      9.57 o 
   1  12  13       54.03       47.56     14.17 o 
   2  12  13       46.77       70.76     14.36 o 
   3  12  13        0.81       -4.15     10.46 o 
  -4  13  13        1.16       -1.83      7.37 o 
  -3  13  13        0.53       -2.46      8.26 o 
  -2  13  13       29.76       37.41     15.39 o 
  -1  13  13        2.71       71.36     38.18 o 
   0  13  13       47.97       49.12     17.08 o 
   1  13  13       13.80        9.97     10.10 o 
   2  13  13        2.79        8.27      9.55 o 
   3  13  13       87.71      119.72     24.35 o 
  -3  14  13        4.66       -9.56      9.56 o 
  -2  14  13        6.67        9.60      8.80 o 
  -1  14  13       10.08       16.95     10.15 o 
   0  14  13       28.17       45.52     11.26 o 
   1  14  13      172.89      168.37     24.41 o 
   2  14  13       11.93       22.24     15.68 o 
  -2  15  13        5.24        4.37      8.57 o 
  -1  15  13       10.07       21.17     13.21 o 
   0  15  13       12.90       53.91     17.38 o 
   1  15  13       47.52       37.53     17.72 o 
  -6   0  14       10.52        3.71     10.16 o 
  -4   0  14       20.73       14.82      9.34 o 
  -2   0  14       51.86       79.77     15.47 o 
   0   0  14      350.83      319.19     15.46 o 
   2   0  14      944.52      903.68     40.52 o 
   4   0  14      267.44      271.36     35.66 o 
  -7   1  14        1.53       -4.74     17.55 o 
  -6   1  14        0.85       -3.74      6.36 o 
  -5   1  14       59.18       48.92     11.03 o 
  -4   1  14       22.47       19.20      7.93 o 
  -3   1  14       43.39       44.79      7.04 o 
  -2   1  14        2.29        9.51      3.63 o 
  -1   1  14       87.43       77.05      6.50 o 
   0   1  14        2.34        3.62      3.02 o 
   1   1  14       26.88       29.56      5.11 o 
   2   1  14      123.28      117.22      9.04 o 
   3   1  14      106.38      108.88     10.18 o 
   4   1  14       69.27       66.21     14.11 o 
   5   1  14      125.44      124.19     18.10 o 
  -7   2  14        0.89        3.25     10.13 o 
  -6   2  14        1.94       26.12     13.30 o 
  -5   2  14        1.03        6.49      6.09 o 
  -4   2  14        2.79        1.61      5.44 o 
  -3   2  14      117.97      102.99      9.77 o 
  -2   2  14       14.62       30.25      5.68 o 
  -1   2  14        1.34       -0.19      4.20 o 
   0   2  14       11.14        7.16      5.58 o 
   1   2  14      107.05      105.33     10.35 o 
   2   2  14       62.48       68.30      8.52 o 
   3   2  14      111.27      110.57      9.42 o 
   4   2  14      158.44      157.23     22.10 o 
   5   2  14       19.14       43.88     12.68 o 
  -7   3  14        0.51        3.38     12.86 o 
  -6   3  14        9.50       19.30      9.74 o 
  -5   3  14       10.96        7.78      5.92 o 
  -4   3  14        0.16       -1.78      4.97 o 
  -3   3  14        0.87        0.52      4.79 o 
  -2   3  14        0.96       14.80      8.29 o 
  -1   3  14       54.82       57.20      8.21 o 
   0   3  14      624.33      644.82     23.55 o 
   1   3  14       12.88       23.72      5.10 o 
   2   3  14        6.46        2.22      2.87 o 
   3   3  14        0.98       -1.29      4.60 o 
   4   3  14      155.47      182.15     16.93 o 
   5   3  14        1.01       -8.95      8.95 o 
  -6   4  14        2.18       -0.62      6.55 o 
  -5   4  14        3.10        5.01      5.20 o 
  -4   4  14       11.94       18.10     10.66 o 
  -3   4  14       66.47       51.77      7.75 o 
  -2   4  14       83.81       90.89     10.75 o 
  -1   4  14       68.85       63.89      9.63 o 
   0   4  14      116.49      126.01     11.39 o 
   1   4  14     1491.41     1534.00     50.33 o 
   2   4  14        9.10       18.34      6.06 o 
   3   4  14      107.43      120.12     13.21 o 
   4   4  14       74.46       76.20     11.63 o 
   5   4  14       70.52       98.34     18.86 o 
  -6   5  14        2.26        8.26      9.11 o 
  -5   5  14        0.09        8.39      7.02 o 
  -4   5  14        3.56        6.58      6.87 o 
  -3   5  14       73.73       74.11     12.84 o 
  -2   5  14        0.65        6.81      5.19 o 
  -1   5  14        2.69        6.39      5.20 o 
   0   5  14        3.38        5.98      5.56 o 
   1   5  14      523.53      517.41     24.17 o 
   2   5  14      137.39      134.14     10.34 o 
   3   5  14      136.54      161.73     14.82 o 
   4   5  14        0.73       -2.78      6.32 o 
   5   5  14       35.85       28.01     11.52 o 
  -6   6  14        0.03       20.18     14.37 o 
  -5   6  14        0.53        3.51      6.79 o 
  -4   6  14       47.91       55.54     12.48 o 
  -3   6  14       67.21       70.30      9.13 o 
  -2   6  14      287.70      293.64     18.16 o 
  -1   6  14       37.73       55.52      9.25 o 
   0   6  14      242.36      282.28     19.54 o 
   1   6  14        2.20        7.23      5.36 o 
   2   6  14       38.21       42.32      5.96 o 
   3   6  14        0.42        2.68      7.08 o 
   4   6  14      345.84      306.39     22.77 o 
   5   6  14       17.25       19.13     11.41 o 
  -6   7  14        5.65       10.86     10.58 o 
  -5   7  14        0.91        0.19     10.56 o 
  -4   7  14        9.64       12.34      9.36 o 
  -3   7  14        1.09        0.07      4.32 o 
  -2   7  14      129.47      121.26     16.00 o 
  -1   7  14      379.84      390.55     21.82 o 
   0   7  14       10.64       16.72      6.85 o 
   1   7  14       37.68       17.83      7.73 o 
   2   7  14       14.95       15.02     13.13 o 
   3   7  14      100.58       74.40     10.86 o 
   4   7  14       28.04       28.98     13.61 o 
   5   7  14       66.66       79.28     26.29 o 
  -6   8  14        1.81       14.46     12.45 o 
  -5   8  14       13.16       26.56     13.39 o 
  -4   8  14        1.26        3.25     11.61 o 
  -3   8  14        3.33       13.66      8.25 o 
  -2   8  14      102.87      108.19     10.74 o 
  -1   8  14       34.70       31.86      7.67 o 
   0   8  14        0.01       15.45      8.34 o 
   1   8  14       76.09       73.77     11.23 o 
   2   8  14       72.32       78.95     14.82 o 
   3   8  14       39.94       30.18     10.66 o 
   4   8  14        3.96        3.63      7.63 o 
  -5   9  14        2.78        5.95      8.11 o 
  -4   9  14       16.85       20.26      9.04 o 
  -3   9  14       31.78       18.61      8.17 o 
  -2   9  14        0.05        6.64      7.69 o 
  -1   9  14       30.76       36.84     14.25 o 
   0   9  14       27.56       37.76      9.95 o 
   1   9  14       45.95       40.66      9.63 o 
   2   9  14        1.39        6.09      9.65 o 
   3   9  14      156.96      147.89     18.98 o 
   4   9  14        6.88        5.14      8.45 o 
  -5  10  14       53.91       82.73     16.35 o 
  -4  10  14        3.24       24.27     10.78 o 
  -3  10  14       29.05       21.31      9.03 o 
  -2  10  14        0.37        9.96     13.03 o 
  -1  10  14        0.20       29.01     15.75 o 
   0  10  14       36.99       48.24     10.49 o 
   1  10  14      102.50      126.82     14.57 o 
   2  10  14        3.61       19.20      9.79 o 
   3  10  14      247.10      295.90     29.36 o 
   4  10  14       36.48       40.16     18.18 o 
  -5  11  14        0.17        9.90     15.28 o 
  -4  11  14       11.24        9.86      9.01 o 
  -3  11  14        0.39       -0.55      6.80 o 
  -2  11  14      136.29      118.43     16.71 o 
  -1  11  14        0.44        1.78      6.28 o 
   0  11  14       29.62       59.53     10.97 o 
   1  11  14       44.29       17.61      7.60 o 
   2  11  14        5.02       -8.18      8.29 o 
   3  11  14        7.67       23.80     12.30 o 
  -4  12  14       11.32        1.93      7.60 o 
  -3  12  14        4.07       32.58     17.24 o 
  -2  12  14        2.10       14.02     13.42 o 
  -1  12  14        8.84       19.23      9.32 o 
   0  12  14        5.39       -4.19      7.73 o 
   1  12  14       11.17       20.35      8.83 o 
   2  12  14       61.17       51.41     13.63 o 
   3  12  14       12.13       21.05     14.78 o 
  -3  13  14      104.94      101.96     19.22 o 
  -2  13  14        2.11       -3.86      7.51 o 
  -1  13  14       67.67       75.34     13.29 o 
   0  13  14        8.33        8.79      8.57 o 
   1  13  14       66.17       83.32     16.79 o 
   2  13  14        2.57       17.19     10.83 o 
  -3  14  14        0.00       11.12      9.57 o 
  -2  14  14       12.12        9.45      9.27 o 
  -1  14  14        4.32       25.79     12.56 o 
   0  14  14       85.68       97.72     19.33 o 
   1  14  14        0.01      -14.56     14.56 o 
  -1  15  14       12.75       12.56     10.61 o 
   0  15  14       33.22       36.41     19.46 o 
  -5   0  15        0.21      -10.63     10.63 o 
  -3   0  15        6.23       -9.90     11.27 o 
  -1   0  15       94.30      103.79     45.12 o 
   1   0  15       79.05       81.71      9.97 o 
   3   0  15       78.21       86.29     15.89 o 
   5   0  15       52.63       31.98     18.18 o 
  -6   1  15        1.43        2.89      6.43 o 
  -5   1  15        0.60        1.49      6.24 o 
  -4   1  15        7.20       11.27      7.48 o 
  -3   1  15      146.56      151.03     15.31 o 
  -2   1  15        0.67        7.17      7.54 o 
  -1   1  15      190.48      166.17     13.68 o 
   0   1  15       30.03       27.26      7.96 o 
   1   1  15      340.26      338.30     16.66 o 
   2   1  15       58.34       60.24      7.76 o 
   3   1  15       86.79       88.80      8.76 o 
   4   1  15       37.33       51.49     11.07 o 
   5   1  15        8.53       21.70     11.66 o 
  -6   2  15        0.69        6.01      8.74 o 
  -5   2  15        7.34        1.13      6.44 o 
  -4   2  15       13.37        9.03      5.85 o 
  -3   2  15      194.97      197.29     14.77 o 
  -2   2  15      230.00      232.49     13.14 o 
  -1   2  15      260.68      286.86     14.70 o 
   0   2  15      226.18      232.12     13.58 o 
   1   2  15       41.13       33.67     10.73 o 
   2   2  15      150.36      165.41     11.21 o 
   3   2  15       80.32       72.76     10.40 o 
   4   2  15      119.84      121.69     23.77 o 
   5   2  15       19.02       32.76     13.10 o 
  -6   3  15        4.30        4.78      9.00 o 
  -5   3  15        7.39       -4.49      5.99 o 
  -4   3  15       18.87       25.68      7.42 o 
  -3   3  15       48.63       50.39      8.97 o 
  -2   3  15      306.17      333.70     17.97 o 
  -1   3  15        0.05        3.58      4.98 o 
   0   3  15        2.54        5.64      7.06 o 
   1   3  15      154.41      142.92     12.18 o 
   2   3  15       44.39       48.38      9.32 o 
   3   3  15       13.11        6.69      8.51 o 
   4   3  15        1.28        0.59      7.13 o 
   5   3  15        0.08       11.72     10.07 o 
  -6   4  15        7.16       -2.97      7.99 o 
  -5   4  15        0.39        8.98     13.99 o 
  -4   4  15        0.18        0.56      5.00 o 
  -3   4  15       14.95       24.30      9.90 o 
  -2   4  15      129.46      103.33     11.54 o 
  -1   4  15      500.45      547.32     28.05 o 
   0   4  15      114.65      113.06     11.06 o 
   1   4  15        0.78       -3.99      6.20 o 
   2   4  15       36.44       36.50      6.46 o 
   3   4  15        0.01        4.13      5.83 o 
   4   4  15       96.64       75.75     11.95 o 
   5   4  15        8.54       -9.37      9.73 o 
  -6   5  15        0.69        9.39     11.37 o 
  -5   5  15        1.13        2.18      6.83 o 
  -4   5  15        5.31       -4.91      4.91 o 
  -3   5  15        4.88       -0.73      4.37 o 
  -2   5  15       62.62       53.52      8.94 o 
  -1   5  15        1.25        2.85      5.24 o 
   0   5  15      356.45      359.37     21.12 o 
   1   5  15      657.09      676.10     28.96 o 
   2   5  15        0.55       14.14      6.38 o 
   3   5  15      137.74      145.81     13.82 o 
   4   5  15       10.47        1.40      5.87 o 
   5   5  15        6.57        5.13     10.93 o 
  -6   6  15       19.32       13.31     12.58 o 
  -5   6  15        3.75        6.62      7.94 o 
  -4   6  15        1.68        5.70      6.62 o 
  -3   6  15       14.69       23.46     11.34 o 
  -2   6  15      118.38      124.20     11.96 o 
  -1   6  15       29.90       32.63      8.06 o 
   0   6  15       13.14       14.36      7.15 o 
   1   6  15       24.21       32.72      8.49 o 
   2   6  15        4.24       11.26      7.66 o 
   3   6  15      131.05      147.66     15.28 o 
   4   6  15       12.85        4.42      6.85 o 
   5   6  15       15.91        2.47      9.89 o 
  -6   7  15        0.79       11.81     10.66 o 
  -5   7  15        0.56        3.70      9.21 o 
  -4   7  15       52.91       41.56     10.78 o 
  -3   7  15       27.74       20.27      8.01 o 
  -2   7  15        7.59       15.04      7.99 o 
  -1   7  15        0.09        1.73      5.20 o 
   0   7  15       62.82       66.23     11.93 o 
   1   7  15        6.26       26.16     12.45 o 
   2   7  15       62.86       56.12     11.83 o 
   3   7  15      165.56      145.28     20.07 o 
   4   7  15        2.42       -6.27      8.80 o 
  -5   8  15       34.23       43.17     12.41 o 
  -4   8  15       91.67       88.09     15.94 o 
  -3   8  15      117.33      126.12     17.09 o 
  -2   8  15      103.10      118.24     23.06 o 
  -1   8  15       58.53       66.43      9.37 o 
   0   8  15        2.47        3.76      5.59 o 
   1   8  15       15.62       13.51      6.93 o 
   2   8  15      138.76       82.57     13.75 o 
   3   8  15        0.03       -9.67      9.67 o 
   4   8  15       21.96       10.63      9.03 o 
  -5   9  15        0.01       14.44      9.68 o 
  -4   9  15       13.32        6.93      9.06 o 
  -3   9  15        0.09       -5.28      7.25 o 
  -2   9  15       71.99       73.21     13.59 o 
  -1   9  15       18.26       22.00      8.04 o 
   0   9  15        0.04       -0.90      4.63 o 
   1   9  15      106.70      107.04     14.36 o 
   2   9  15      164.53      193.74     25.20 o 
   3   9  15       15.89        8.27      8.90 o 
   4   9  15        5.64       26.41     11.81 o 
  -5  10  15        0.34        1.87      7.51 o 
  -4  10  15       11.64        5.28      8.46 o 
  -3  10  15       12.70       17.15      9.15 o 
  -2  10  15        0.15       -0.21      5.61 o 
  -1  10  15       92.83      103.77     15.97 o 
   0  10  15       15.65       35.38     12.32 o 
   1  10  15        1.76        1.53      5.39 o 
   2  10  15       53.78       72.70     14.29 o 
   3  10  15       19.94       40.09     24.36 o 
  -4  11  15        2.17       -5.57      9.01 o 
  -3  11  15      176.99      174.99     20.61 o 
  -2  11  15       13.61       14.86     13.76 o 
  -1  11  15       51.44       51.38     11.76 o 
   0  11  15        9.20       27.93     12.23 o 
   1  11  15      121.32      130.26     18.87 o 
   2  11  15       82.65       94.08     17.04 o 
   3  11  15       46.91       52.38     14.66 o 
  -4  12  15       24.62       22.85     13.09 o 
  -3  12  15        2.16       27.55     17.41 o 
  -2  12  15        0.06        4.23      7.71 o 
  -1  12  15       13.53       22.54     11.29 o 
   0  12  15        7.27        6.90      7.91 o 
   1  12  15       22.87       17.01      9.80 o 
   2  12  15       19.24       -0.24      7.38 o 
  -3  13  15        9.66       57.29     25.97 o 
  -2  13  15       24.78       20.11     10.66 o 
  -1  13  15        4.94       13.17      8.72 o 
   0  13  15       85.26       91.75     21.16 o 
   1  13  15        8.01       -3.67      9.17 o 
   2  13  15        1.70        1.55     11.05 o 
  -2  14  15        4.44        1.90      8.24 o 
  -1  14  15       21.24       13.20      9.36 o 
   0  14  15        0.00       -9.90     10.44 o 
   1  14  15       10.90        3.84     11.82 o 
  -6   0  16        0.15        8.91     11.38 o 
  -4   0  16       28.99       14.23     10.05 o 
  -2   0  16      182.92      184.59     24.24 o 
   0   0  16       78.98      100.33     18.13 o 
   2   0  16       34.88       56.28     10.91 o 
   4   0  16       12.53       15.24     13.74 o 
  -6   1  16        4.28        5.28      9.09 o 
  -5   1  16        0.38       -0.24      5.63 o 
  -4   1  16      166.96      149.86     15.71 o 
  -3   1  16      153.25      159.29     14.83 o 
  -2   1  16       56.33       46.22      9.78 o 
  -1   1  16       59.26       89.13     13.38 o 
   0   1  16      207.77      208.82     11.97 o 
   1   1  16       52.80       42.80      5.66 o 
   2   1  16      159.17      181.74     11.96 o 
   3   1  16      203.77      208.03     15.98 o 
   4   1  16       11.04        3.93      7.42 o 
   5   1  16       12.67       29.67     13.78 o 
  -6   2  16        7.32        1.22      7.58 o 
  -5   2  16        1.03       -6.12      8.05 o 
  -4   2  16       13.57        9.53      6.80 o 
  -3   2  16       63.91       77.98     11.19 o 
  -2   2  16      130.23      123.40     14.20 o 
  -1   2  16      159.79      173.01     11.44 o 
   0   2  16        0.12        4.94      5.37 o 
   1   2  16        5.70       24.93     10.43 o 
   2   2  16       61.63       65.26      8.18 o 
   3   2  16        5.38       -1.20      4.93 o 
   4   2  16        5.56        6.59      8.45 o 
   5   2  16        3.58       -1.37      7.60 o 
  -6   3  16        5.54        5.69      9.02 o 
  -5   3  16        2.46        5.54      7.45 o 
  -4   3  16       15.31        7.35      7.42 o 
  -3   3  16       95.19       78.90      9.74 o 
  -2   3  16      203.13      215.85     13.73 o 
  -1   3  16        0.39        8.50      5.72 o 
   0   3  16      276.46      276.68     17.82 o 
   1   3  16       26.24       28.81      7.88 o 
   2   3  16       29.56       37.71      6.59 o 
   3   3  16       27.72       33.40      9.42 o 
   4   3  16       84.80       86.96     15.83 o 
   5   3  16        0.94       -1.75     11.69 o 
  -6   4  16        3.67        4.46     10.02 o 
  -5   4  16        0.51        8.01     10.08 o 
  -4   4  16        3.54        0.41      4.90 o 
  -3   4  16        5.02       -0.31      5.02 o 
  -2   4  16       16.05       12.27      6.39 o 
  -1   4  16      860.41      942.71     36.07 o 
   0   4  16        2.10       -3.82      5.19 o 
   1   4  16      132.04      133.38     12.38 o 
   2   4  16       42.65       24.08     10.46 o 
   3   4  16       18.10       20.33     11.28 o 
   4   4  16        0.46       -0.98      7.34 o 
   5   4  16        1.92       -6.69     12.47 o 
  -6   5  16        1.61        7.40     10.53 o 
  -5   5  16       14.52       -4.02      9.23 o 
  -4   5  16        0.03       15.29      7.67 o 
  -3   5  16       42.35       22.46      6.75 o 
  -2   5  16       80.41       78.74     10.91 o 
  -1   5  16       10.38       10.26      6.81 o 
   0   5  16      126.13      143.00     13.24 o 
   1   5  16        0.76        6.73      9.36 o 
   2   5  16       12.13       33.30      7.61 o 
   3   5  16       52.36       38.98     12.14 o 
   4   5  16        5.66        3.78     10.71 o 
  -6   6  16       28.54        8.10     10.85 o 
  -5   6  16        0.10       19.93     20.87 o 
  -4   6  16       32.86       43.92     10.58 o 
  -3   6  16       20.15       31.95      9.77 o 
  -2   6  16        0.20        4.03      5.74 o 
  -1   6  16        2.95        9.55      6.85 o 
   0   6  16       81.71       97.58     11.55 o 
   1   6  16       32.71       39.76      8.80 o 
   2   6  16       27.41       41.10     15.71 o 
   3   6  16       35.04       41.60     12.22 o 
   4   6  16       50.02       48.25     13.51 o 
  -5   7  16        4.56       -1.26      6.56 o 
  -4   7  16        0.53       -1.80      7.07 o 
  -3   7  16       42.65       44.43     11.63 o 
  -2   7  16        9.29       13.11      9.20 o 
  -1   7  16        6.16       20.23     19.17 o 
   0   7  16        0.36       28.51     13.22 o 
   1   7  16        4.52        9.16      6.65 o 
   2   7  16        3.62       -5.93      7.85 o 
   3   7  16       60.96       69.57     14.52 o 
   4   7  16        0.12        3.71      8.59 o 
  -5   8  16        0.82        0.49      7.19 o 
  -4   8  16        1.51        5.94      8.04 o 
  -3   8  16       21.86       10.20      8.51 o 
  -2   8  16       65.36       72.85     26.11 o 
  -1   8  16        7.43       10.39      6.89 o 
   0   8  16       23.09       24.13      8.95 o 
   1   8  16      107.79      117.03     13.07 o 
   2   8  16        0.27       -0.88      7.47 o 
   3   8  16       42.78       59.80     13.52 o 
   4   8  16       14.74       20.30     11.59 o 
  -5   9  16        0.00       19.87     18.58 o 
  -4   9  16        0.13       -1.83      7.35 o 
  -3   9  16        1.94        2.20      7.09 o 
  -2   9  16       51.30       42.81     13.08 o 
  -1   9  16      145.76      107.76     13.09 o 
   0   9  16       56.14       65.91     11.02 o 
   1   9  16       25.73       34.35     12.31 o 
   2   9  16       53.96       60.45     12.92 o 
   3   9  16       30.04       40.31     16.93 o 
  -4  10  16        6.17       10.34     12.14 o 
  -3  10  16       23.48       33.73     11.47 o 
  -2  10  16       21.62       39.74     13.73 o 
  -1  10  16       12.32       32.75     12.84 o 
   0  10  16        1.76        8.08      6.66 o 
   1  10  16      206.69      185.80     18.45 o 
   2  10  16        6.86        6.44     10.26 o 
   3  10  16        1.79      -12.70     12.70 o 
  -4  11  16        5.56       11.79     13.13 o 
  -3  11  16       60.46       51.91     13.60 o 
  -2  11  16        4.74        8.75     17.08 o 
  -1  11  16       28.81        9.58      7.68 o 
   0  11  16       11.31        2.32      6.46 o 
   1  11  16       21.54        4.72      8.31 o 
   2  11  16      175.78      221.67     24.33 o 
  -3  12  16       19.78       57.38     23.01 o 
  -2  12  16        4.22       24.99     20.79 o 
  -1  12  16       25.33       32.81     11.67 o 
   0  12  16        9.92       10.91      9.34 o 
   1  12  16       15.41       11.79      9.73 o 
   2  12  16        3.28       -0.28      9.65 o 
  -2  13  16        5.12        9.24      9.95 o 
  -1  13  16        7.12        1.62      7.47 o 
   0  13  16       12.89       18.19     12.49 o 
   1  13  16        4.99        3.26     10.73 o 
  -5   0  17        0.29        1.55      9.93 o 
  -3   0  17       89.76      118.31     23.42 o 
  -1   0  17      356.85      366.48     36.43 o 
   1   0  17       78.74      127.43     23.06 o 
   3   0  17        0.20        7.86     16.90 o 
  -6   1  17        0.92        7.95     10.55 o 
  -5   1  17        7.84       -0.48      6.18 o 
  -4   1  17       65.08       75.74     12.90 o 
  -3   1  17        7.81       11.73      7.19 o 
  -2   1  17        0.96        8.89      8.20 o 
  -1   1  17       39.00       38.57     10.23 o 
   0   1  17      283.78      312.91     23.03 o 
   1   1  17        0.18        3.09      5.02 o 
   2   1  17       10.63       24.06      6.20 o 
   3   1  17        8.79       15.15      7.58 o 
   4   1  17      113.51      133.15     19.00 o 
  -6   2  17        7.25        6.72     11.17 o 
  -5   2  17        3.07        9.26      7.91 o 
  -4   2  17        2.38       -3.26      6.07 o 
  -3   2  17        0.08        2.21      6.51 o 
  -2   2  17       24.90       15.94      8.41 o 
  -1   2  17      195.69      179.12     17.26 o 
   0   2  17      176.53      188.05     13.21 o 
   1   2  17       84.42       83.22     11.32 o 
   2   2  17      109.84      112.79     12.63 o 
   3   2  17      271.59      243.77     20.80 o 
   4   2  17       21.56       38.24     15.94 o 
  -6   3  17        1.63        8.69      9.76 o 
  -5   3  17       32.49       15.17     14.01 o 
  -4   3  17        0.71       -4.38      6.45 o 
  -3   3  17       24.78       19.76      9.12 o 
  -2   3  17       97.00      108.16     14.07 o 
  -1   3  17       11.94       19.94      8.72 o 
   0   3  17        0.51       -0.55      4.49 o 
   1   3  17      148.23      157.86     14.67 o 
   2   3  17       23.22       41.74      8.77 o 
   3   3  17       15.12       11.86      8.79 o 
   4   3  17        0.00       -6.49     11.07 o 
  -6   4  17        0.23       -7.81     12.25 o 
  -5   4  17        2.09       -2.36      9.36 o 
  -4   4  17        0.01        0.75      6.65 o 
  -3   4  17       29.80       43.95     30.00 o 
  -2   4  17      202.38      194.11     13.61 o 
  -1   4  17       45.63       37.82      7.83 o 
   0   4  17      265.45      289.58     18.44 o 
   1   4  17        8.03        0.57      7.35 o 
   2   4  17       12.55        8.04      6.54 o 
   3   4  17        0.45       -7.11      8.40 o 
   4   4  17        3.47       11.34     12.50 o 
  -5   5  17        0.12       -0.01      7.47 o 
  -4   5  17        6.43       19.92     11.29 o 
  -3   5  17       19.64       11.80      6.86 o 
  -2   5  17        0.02       -3.52      5.51 o 
  -1   5  17       87.95      130.43     12.73 o 
   0   5  17       10.89        6.05      8.38 o 
   1   5  17       15.85       21.43      8.09 o 
   2   5  17       22.87       17.87      8.60 o 
   3   5  17       14.69       20.74     17.58 o 
   4   5  17        0.32       -8.08     11.74 o 
  -5   6  17        9.01       10.14     11.18 o 
  -4   6  17        0.57        2.99      7.41 o 
  -3   6  17       12.26       18.31      7.17 o 
  -2   6  17      144.22      146.11     15.03 o 
  -1   6  17       45.08       60.08     11.41 o 
   0   6  17       69.16       64.22      9.92 o 
   1   6  17        2.33       12.84      9.25 o 
   2   6  17        0.13        8.49      8.15 o 
   3   6  17       38.93       24.51     10.04 o 
   4   6  17       63.83       71.84     23.24 o 
  -5   7  17       48.23       38.91     20.27 o 
  -4   7  17        3.38        3.71      6.76 o 
  -3   7  17       41.97       13.57      8.05 o 
  -2   7  17       43.73       40.03     14.37 o 
  -1   7  17       17.12       23.64     11.05 o 
   0   7  17       12.37       19.01      7.76 o 
   1   7  17       55.90       57.11     10.63 o 
   2   7  17      181.10      170.54     21.55 o 
   3   7  17       32.70       53.01     20.39 o 
   4   7  17       26.67       11.80     13.01 o 
  -5   8  17        3.21        3.56      9.26 o 
  -4   8  17        2.66        2.01      6.78 o 
  -3   8  17        2.13       18.64     18.55 o 
  -2   8  17        4.81       10.71      8.16 o 
  -1   8  17        8.71        4.74      6.56 o 
   0   8  17        9.14        1.61      6.70 o 
   1   8  17       67.88       63.89     11.04 o 
   2   8  17       59.24       68.70     14.62 o 
   3   8  17        6.65       -0.66      6.90 o 
  -4   9  17        1.88       19.20     10.87 o 
  -3   9  17       11.79       -0.72      6.92 o 
  -2   9  17       34.79       28.12     13.10 o 
  -1   9  17        0.27        0.81      5.47 o 
   0   9  17       33.75       28.92     10.56 o 
   1   9  17        0.78       13.69      8.78 o 
   2   9  17        4.18       -1.33      8.14 o 
   3   9  17       24.14       34.64     19.48 o 
  -4  10  17       30.30       11.61     11.53 o 
  -3  10  17        1.76       -1.50      7.19 o 
  -2  10  17        0.44        3.61      7.40 o 
  -1  10  17        2.36        1.98      7.17 o 
   0  10  17       30.79       19.39      9.24 o 
   1  10  17        2.58       -6.22      7.97 o 
   2  10  17       47.22       74.48     14.23 o 
  -3  11  17        5.09        4.44      8.37 o 
  -2  11  17        0.00        3.66      7.66 o 
  -1  11  17       29.27       24.45     10.31 o 
   0  11  17        0.01        8.11      9.72 o 
   1  11  17       73.40       68.51     15.26 o 
   2  11  17       11.55       28.97     22.00 o 
  -2  12  17       18.97       19.67     11.45 o 
  -1  12  17        3.11       25.66     21.53 o 
   0  12  17        4.55       11.22     13.00 o 
   1  12  17       34.80       38.37     26.46 o 
  -1  13  17       42.26       62.87     15.72 o 
  -6   0  18        0.21        1.78     18.26 o 
  -4   0  18        0.85        6.67     11.48 o 
  -2   0  18        7.89        2.86     10.51 o 
   0   0  18       63.29       89.49     19.95 o 
   2   0  18       37.34       58.14     20.66 o 
   4   0  18       47.70       32.14     33.03 o 
  -5   1  18        1.57        2.09      6.46 o 
  -4   1  18        0.50        0.01      6.18 o 
  -3   1  18       30.03       23.60      8.71 o 
  -2   1  18        7.62       10.56      7.28 o 
  -1   1  18      153.89      143.51     17.54 o 
   0   1  18        0.04       -6.62      7.31 o 
   1   1  18        0.01       11.70     24.58 o 
   2   1  18        7.19        8.94      8.32 o 
   3   1  18        7.05        4.75      9.68 o 
   4   1  18        7.98        9.87     17.52 o 
  -5   2  18        1.64       -4.10      7.68 o 
  -4   2  18       30.38       13.88      8.92 o 
  -3   2  18       19.28       21.14      9.54 o 
  -2   2  18       69.66       60.53     12.95 o 
  -1   2  18        0.38        3.45      8.28 o 
   0   2  18       22.76       16.59      9.86 o 
   1   2  18       22.86       23.73      7.56 o 
   2   2  18      264.81      257.87     18.72 o 
   3   2  18       65.75       63.29     12.75 o 
   4   2  18       57.36       33.79     14.79 o 
  -5   3  18        0.01       -4.53      8.51 o 
  -4   3  18       25.24        6.32      7.50 o 
  -3   3  18        3.27       -4.28      7.15 o 
  -2   3  18      107.14      119.06     15.83 o 
  -1   3  18       10.27        6.31      8.52 o 
   0   3  18       58.62       70.84     11.14 o 
   1   3  18        4.32       20.14      7.92 o 
   2   3  18      141.57      122.20     13.99 o 
   3   3  18        1.58       -4.30      8.63 o 
   4   3  18        0.01       -3.49     10.43 o 
  -5   4  18        1.74       13.78     12.05 o 
  -4   4  18        9.10        7.49      8.44 o 
  -3   4  18       82.57       50.98     13.98 o 
  -2   4  18        0.10       13.38      9.41 o 
  -1   4  18      120.71      111.14     13.31 o 
   0   4  18       43.37       40.35      9.65 o 
   1   4  18        3.86       19.19      7.08 o 
   2   4  18        9.23       17.84      9.58 o 
   3   4  18       73.56       64.51     14.50 o 
   4   4  18        8.84        9.60     12.90 o 
  -5   5  18       28.43       47.85     22.26 o 
  -4   5  18        0.01        4.79      8.40 o 
  -3   5  18        4.07       16.93     11.85 o 
  -2   5  18       73.18       77.35     16.19 o 
  -1   5  18      135.98      143.07     15.97 o 
   0   5  18       97.90      121.58     15.14 o 
   1   5  18       42.47       39.10      9.26 o 
   2   5  18       27.56       37.77     10.81 o 
   3   5  18       11.50       38.33     25.63 o 
   4   5  18       45.80       39.83     16.54 o 
  -5   6  18        0.50        0.69      8.36 o 
  -4   6  18       12.15       22.57     22.84 o 
  -3   6  18        3.75        5.46      7.96 o 
  -2   6  18        0.64        5.25      6.17 o 
  -1   6  18        1.10       12.05      8.23 o 
   0   6  18        0.00       12.95      9.24 o 
   1   6  18        3.25       17.76      7.31 o 
   2   6  18      187.55      194.77     21.08 o 
   3   6  18        8.26        3.59     10.31 o 
  -5   7  18        0.00       -5.98     10.86 o 
  -4   7  18       20.73       17.64     12.03 o 
  -3   7  18        0.02        4.12      7.48 o 
  -2   7  18       11.06        3.55      6.86 o 
  -1   7  18       13.75       18.46      9.23 o 
   0   7  18       23.65       29.87      9.37 o 
   1   7  18        0.61        4.99      6.43 o 
   2   7  18       34.80       18.96     10.20 o 
   3   7  18        0.42       19.85     11.24 o 
  -4   8  18        5.32        4.35      9.76 o 
  -3   8  18       17.69        8.94      9.83 o 
  -2   8  18       32.49       19.44      9.73 o 
  -1   8  18       18.07       19.92     12.45 o 
   0   8  18       30.83       33.14      9.43 o 
   1   8  18       38.50       40.06     11.81 o 
   2   8  18       41.33       74.95     16.48 o 
   3   8  18       14.53        7.84      9.47 o 
  -4   9  18        4.59       -0.87      7.60 o 
  -3   9  18       10.21        5.70      8.32 o 
  -2   9  18        6.00        6.53      8.13 o 
  -1   9  18       19.68        3.03      6.66 o 
   0   9  18       15.82       28.79     10.78 o 
   1   9  18       10.04        9.88      9.14 o 
   2   9  18        8.50        6.14      9.23 o 
  -3  10  18        1.64       25.92     22.60 o 
  -2  10  18        8.93        4.73      7.89 o 
  -1  10  18       12.96        8.62      8.68 o 
   0  10  18        4.77       12.74     10.82 o 
   1  10  18       97.43      115.55     19.05 o 
   2  10  18        0.35       -1.20      7.69 o 
  -3  11  18        2.54       -1.84     10.05 o 
  -2  11  18       12.01       28.16     13.23 o 
  -1  11  18        0.39       10.36      9.16 o 
   0  11  18       38.08       44.81     17.90 o 
   1  11  18       18.33       27.48     14.09 o 
  -1  12  18        2.45        7.44      9.77 o 
   0  12  18        8.06       26.08     25.63 o 
  -5   0  19        0.12       16.63     16.45 o 
  -3   0  19       68.37       41.12     38.04 o 
  -1   0  19      145.90      153.83     24.99 o 
   1   0  19       84.16       71.09     19.62 o 
   3   0  19      194.47      258.58     67.06 o 
  -5   1  19        0.81       13.55     14.16 o 
  -4   1  19        0.05       -6.61      7.74 o 
  -3   1  19        0.06       -1.22      6.03 o 
  -2   1  19       25.94       21.82      9.98 o 
  -1   1  19        9.81       12.70      9.23 o 
   0   1  19        1.77       23.40     16.85 o 
   1   1  19        0.49        9.02      8.29 o 
   2   1  19      125.81      122.05     17.87 o 
   3   1  19        2.38        8.59     16.80 o 
   4   1  19        0.02       -2.80     13.51 o 
  -5   2  19        0.24        1.84      9.03 o 
  -4   2  19        0.19        9.13      8.56 o 
  -3   2  19        6.81        9.07      7.90 o 
  -2   2  19        0.96        2.63      9.15 o 
  -1   2  19      185.98      199.44     19.31 o 
   0   2  19      101.15      144.04     19.43 o 
   1   2  19        6.45       10.79      8.78 o 
   2   2  19        0.63        2.80      6.38 o 
   3   2  19      103.08      119.30     46.72 o 
  -5   3  19        0.13        6.30      9.98 o 
  -4   3  19        0.15      -10.99     10.99 o 
  -3   3  19       22.12        4.69      7.30 o 
  -2   3  19       25.38       22.31      9.44 o 
  -1   3  19       44.72       50.13     12.84 o 
   0   3  19       38.18       42.12     12.58 o 
   1   3  19      154.16      163.33     19.66 o 
   2   3  19       75.99       84.24     19.13 o 
   3   3  19       36.10       65.60     24.16 o 
  -5   4  19        9.44       -3.26      9.83 o 
  -4   4  19        6.38        2.31      6.73 o 
  -3   4  19       50.12       47.01     11.93 o 
  -2   4  19      126.75      155.22     18.22 o 
  -1   4  19       17.70       12.20      9.13 o 
   0   4  19        0.01        9.81     15.04 o 
   1   4  19        4.73       -0.51      5.58 o 
   2   4  19        6.02       14.03     15.18 o 
   3   4  19        7.17       11.90     15.84 o 
  -5   5  19        6.03       -3.70      9.86 o 
  -4   5  19       11.27       28.50     12.62 o 
  -3   5  19       16.70        0.64      7.40 o 
  -2   5  19       10.14        5.49      7.52 o 
  -1   5  19        0.18       -0.33      6.44 o 
   0   5  19        0.03        1.85      6.00 o 
   1   5  19       39.87       62.28     13.40 o 
   2   5  19       16.12       20.29      9.96 o 
   3   5  19        4.80        3.08      8.17 o 
  -4   6  19       12.57       11.84     12.30 o 
  -3   6  19        0.18       -0.30      8.15 o 
  -2   6  19        0.64       -4.34      9.56 o 
  -1   6  19        0.29       -1.25      7.44 o 
   0   6  19        2.68       11.05      7.96 o 
   1   6  19       24.44       16.10      8.49 o 
   2   6  19       15.35       22.07     11.83 o 
   3   6  19       60.01       66.76     15.85 o 
  -4   7  19        1.66        6.64      9.33 o 
  -3   7  19        6.99        1.18      8.66 o 
  -2   7  19       15.84       10.87      9.81 o 
  -1   7  19        0.32        2.10      5.90 o 
   0   7  19       91.16      115.26     15.35 o 
   1   7  19       13.07        5.00      8.32 o 
   2   7  19       72.31       65.68     15.39 o 
  -4   8  19        6.40        4.24     10.35 o 
  -3   8  19        9.32        0.33      8.57 o 
  -2   8  19        0.05       -8.30     10.36 o 
  -1   8  19        0.52       -0.15      5.60 o 
   0   8  19       21.48       23.27     10.94 o 
   1   8  19       15.05       25.76     11.95 o 
   2   8  19       52.20       60.87     15.29 o 
  -3   9  19       17.16       10.25     10.71 o 
  -2   9  19        2.15        3.34      8.61 o 
  -1   9  19        2.14       -1.42      7.77 o 
   0   9  19       11.11       20.65      9.51 o 
   1   9  19       16.60       13.83     11.44 o 
   2   9  19       11.08       19.69     16.50 o 
  -2  10  19       31.54       37.12     18.69 o 
  -1  10  19        4.75       24.92     19.24 o 
   0  10  19        2.19       14.76     12.52 o 
   1  10  19        0.13       19.73     12.39 o 
  -1  11  19       46.14       48.40     13.13 o 
   0  11  19        0.52       -6.63     11.81 o 
  -4   0  20        0.93       38.02     41.80 o 
  -2   0  20       18.69       45.17     19.09 o 
   0   0  20      121.84      131.26     28.04 o 
   2   0  20      131.65      130.24     31.63 o 
  -5   1  20        0.80        2.05      8.94 o 
  -4   1  20       16.11       17.85     10.23 o 
  -3   1  20        1.48       -5.24      7.74 o 
  -2   1  20        1.22       -2.71      6.88 o 
  -1   1  20        3.70       10.40      9.06 o 
   0   1  20        9.75       24.97     11.37 o 
   1   1  20      181.35      203.59     23.34 o 
   2   1  20        2.34       -0.56      9.42 o 
   3   1  20       88.66       35.96     23.54 o 
  -5   2  20        0.50       -2.44      8.68 o 
  -4   2  20        6.03        6.95      8.20 o 
  -3   2  20        1.64        3.13      7.04 o 
  -2   2  20        8.28        4.80      8.23 o 
  -1   2  20       86.15       96.23     16.30 o 
   0   2  20       10.32       34.85     13.07 o 
   1   2  20       59.27       88.27     16.31 o 
   2   2  20        4.26       -5.57     10.25 o 
   3   2  20        2.69       -2.29     24.13 o 
  -4   3  20        0.00       -2.11      9.43 o 
  -3   3  20       10.97       17.33      9.46 o 
  -2   3  20       21.70       15.84      9.62 o 
  -1   3  20       33.56       42.96     13.92 o 
   0   3  20       21.65       33.03     12.53 o 
   1   3  20       40.53       51.66     15.32 o 
   2   3  20       63.94       78.62     19.04 o 
   3   3  20        1.94        7.99     17.27 o 
  -4   4  20        6.48        7.43     10.72 o 
  -3   4  20       25.47       20.72     14.10 o 
  -2   4  20        8.93       23.23     16.88 o 
  -1   4  20        2.41        8.81      9.83 o 
   0   4  20        7.47       21.45     11.40 o 
   1   4  20       10.27       -0.37      7.82 o 
   2   4  20        0.04       10.09     10.83 o 
   3   4  20       60.31       76.88     49.42 o 
  -4   5  20        0.17       19.42     16.26 o 
  -3   5  20        2.48       25.53     12.77 o 
  -2   5  20       14.91        7.13      8.31 o 
  -1   5  20        9.63       32.54     19.19 o 
   0   5  20       22.67       30.21     12.48 o 
   1   5  20       77.56       54.85     14.01 o 
   2   5  20        8.31       14.25     11.35 o 
  -4   6  20        3.83        6.70      9.86 o 
  -3   6  20       15.69        9.25     12.71 o 
  -2   6  20        0.01       -7.52     10.31 o 
  -1   6  20       22.93       10.32      9.59 o 
   0   6  20       32.36       19.08     11.70 o 
   1   6  20        7.00      -15.65     15.65 o 
   2   6  20       28.82       67.80     18.50 o 
  -3   7  20        0.59      -10.79     13.56 o 
  -2   7  20       27.14       15.40     12.10 o 
  -1   7  20       42.08       74.07     17.83 o 
   0   7  20        4.01       12.59      9.72 o 
   1   7  20       39.80       30.97     15.39 o 
   2   7  20        9.14       13.38     13.93 o 
  -3   8  20        0.03       -4.59     10.50 o 
  -2   8  20       10.95       23.79     16.50 o 
  -1   8  20        3.85       -6.41      9.61 o 
   0   8  20       31.33       42.08     14.53 o 
   1   8  20        2.68        6.63     10.64 o 
  -2   9  20        1.51       34.62     23.02 o 
  -1   9  20        2.60       -0.15      7.79 o 
   0   9  20        4.97        4.84     12.59 o 
   1   9  20        7.49       -1.24      8.65 o 
  -1  10  20       20.42       36.68     16.97 o 
  -3   0  21       24.57       10.63     11.53 o 
  -1   0  21       20.27       15.70     15.02 o 
   1   0  21       44.20       49.27     19.45 o 
  -4   1  21       27.63       21.52     11.61 o 
  -3   1  21       15.80       11.58      9.45 o 
  -2   1  21       19.39        6.51      8.82 o 
  -1   1  21        2.60        1.06      8.37 o 
   0   1  21       35.84       32.78     19.89 o 
   1   1  21       77.70       91.81     16.27 o 
   2   1  21      129.33      137.47     32.18 o 
  -4   2  21        0.52        2.28      7.92 o 
  -3   2  21        0.22       21.87     20.71 o 
  -2   2  21        3.35        3.24      8.35 o 
  -1   2  21        1.81       -1.00      9.63 o 
   0   2  21       82.95       97.51     17.07 o 
   1   2  21       27.90       37.97     14.15 o 
   2   2  21       10.01       13.73     11.89 o 
  -4   3  21        0.05       -1.23     10.17 o 
  -3   3  21       11.57       18.73     12.01 o 
  -2   3  21        7.68        9.53      9.54 o 
  -1   3  21        1.82       28.19     15.57 o 
   0   3  21        4.53       20.78     12.21 o 
   1   3  21        0.96        7.22      9.04 o 
   2   3  21        3.00        2.29     10.49 o 
  -4   4  21        9.10        8.17     11.07 o 
  -3   4  21        0.01        2.58      8.93 o 
  -2   4  21       13.41        6.99      8.79 o 
  -1   4  21        0.66       -0.80      6.68 o 
   0   4  21        1.92       -7.15     10.05 o 
   1   4  21       13.44        0.99      9.00 o 
   2   4  21        9.20        1.48      9.55 o 
  -3   5  21        9.05       34.12     13.54 o 
  -2   5  21       20.85       19.38     15.00 o 
  -1   5  21        2.06        8.31      9.23 o 
   0   5  21        0.03        0.17      7.35 o 
   1   5  21        7.53        2.60     10.48 o 
   2   5  21       19.33        6.21     10.78 o 
  -3   6  21        0.23       10.03     10.57 o 
  -2   6  21       36.30       21.46     12.75 o 
  -1   6  21       38.17       30.20     13.87 o 
   0   6  21        0.01       -0.82      7.66 o 
   1   6  21       18.88       33.15     17.62 o 
  -3   7  21       32.68        8.21     10.30 o 
  -2   7  21        9.42       -2.43     10.23 o 
  -1   7  21        1.08        2.00      8.38 o 
   0   7  21        1.09        9.96      9.89 o 
   1   7  21       24.86       38.55     17.26 o 
  -2   8  21        0.50       23.49     22.70 o 
  -1   8  21       33.67       31.35     19.18 o 
   0   8  21       12.91       -5.92     10.09 o 
  -2   0  22        1.85        6.63     13.12 o 
   0   0  22       47.62       62.24     20.08 o 
   2   0  22       76.86       94.87     39.25 o 
  -3   1  22        7.79        3.41      8.87 o 
  -2   1  22        0.12        2.92      8.17 o 
  -1   1  22        0.76        4.78      9.21 o 
   0   1  22       73.89       80.41     16.96 o 
   1   1  22        8.78       24.61     13.11 o 
   2   1  22        0.26      -26.15     26.15 o 
  -3   2  22       24.93        8.93     10.60 o 
  -2   2  22        5.39        3.84      8.49 o 
  -1   2  22        4.47       -0.34     10.48 o 
   0   2  22        3.90       32.43     18.23 o 
   1   2  22        2.66        7.58      9.23 o 
  -3   3  22        1.32       -3.58      8.27 o 
  -2   3  22       24.63       62.32     15.00 o 
  -1   3  22        4.17       18.71     13.13 o 
   0   3  22       22.88       32.11     13.02 o 
   1   3  22       30.39        5.65     11.05 o 
  -3   4  22        0.14        7.40     12.68 o 
  -2   4  22        0.14       -9.31      9.67 o 
  -1   4  22        2.24       12.94     10.55 o 
   0   4  22        0.29       -0.74      7.82 o 
   1   4  22        2.48       23.82     14.46 o 
  -2   5  22        0.35       -5.17      9.00 o 
  -1   5  22        9.50        8.54     10.06 o 
   0   5  22        0.02        8.39     10.20 o 
   1   5  22        3.60        6.27     11.58 o 
  -2   6  22       32.25       36.24     14.98 o 
  -1   6  22        7.10       19.98     16.16 o 
   0   6  22       54.83       53.15     17.52 o 
  -1   0  23       22.29       -5.71     14.03 o 
  -2   1  23        4.64       -4.87      9.09 o 
  -1   1  23        4.27       20.34     16.06 o 
   0   1  23       52.11       77.66     16.25 o 
  -2   2  23        0.00        8.53      9.69 o 
  -1   2  23       29.09       17.94     11.52 o 
   0   2  23        0.64       42.37     26.69 o 
  -2   3  23        2.74      -10.58     10.58 o 
  -1   3  23        0.37       -9.19     11.91 o 
   0   3  23       13.46       29.69     14.38 o 
  -1   4  23        0.01        6.86     14.53 o 
                                                 
